# Supplementary material for: ZC3H12D upregulation in head and neck squamous cell carcinoma: a potential prognostic biomarker associated with immune infiltration
Source: Braz J Med Biol Res. 2025 Feb 3;58:e14227. doi: 10.1590/1414-431X2024e14227 (PMC11793147; doi:10.1590/1414-431X2024e14227)
Supplement: Supplementary file 1 [file 1414-431X-bjmbr-58-e14227-suppl.zip]

Archive with 5 entries (5 files):
- 14227_Supplementary Figures.pdf
- 14227_Supplementary Table S1.xlsx
- 14227_Supplementary Table S2.xlsx
- 14227_Supplementary Table S3.xlsx
- 14227_Supplementary Table S4.xlsx
