# Supplementary material for: ZC3H12D upregulation in head and neck squamous cell carcinoma: a potential prognostic biomarker associated with immune infiltration
Source: Braz J Med Biol Res. 2025 Feb 3;58:e14227. doi: 10.1590/1414-431X2024e14227 (PMC11793147; doi:10.1590/1414-431X2024e14227)
Supplement: Supplementary file 1 [file 1414-431X-bjmbr-58-e14227-suppl.zip › 14227_Supplementary Table S1.xlsx]

## Sheet: Sheet1
Table S1. ZC3H12D expression and complete clinical information in 497 patients with HNSCC from TCGA database.
ID	futime	fustat	age	gender	grade	stage	T	N	M	ZC3H12D
TCGA.CR.7391.01A	913	0	36	FEMALE	G1	Stage I	T1	N0	M0	1.38847
TCGA.BA.A4II.01A	918	0	46	MALE	G1	Stage I	T1	N0	M0	1.26496
TCGA.F7.8298.01A	995	0	58	MALE	G1	Stage I	T1	N0	M0	0.746313
TCGA.CN.A499.01A	717	0	60	FEMALE	G2	Stage I	T1	N0	M0	1.61188
TCGA.CR.7383.01A	521	1	79	FEMALE	G2	Stage I	T1	N0	M0	1.49636
TCGA.CV.6940.01A	804	1	80	FEMALE	G2	Stage I	T1	N0	M0	0.781821
TCGA.CV.7177.01A	663	1	82	FEMALE	G2	Stage I	T1	N0	M0	0.507718
TCGA.MT.A67A.01A	914	0	85	FEMALE	G2	Stage I	T1	N0	M0	0.10017
TCGA.CR.7393.01A	993	0	26	MALE	G2	Stage I	T1	N0	M0	1.31092
TCGA.CR.7401.01A	1077	0	64	MALE	G2	Stage I	T1	N0	M0	0.783582
TCGA.CQ.5325.01A	654	1	65	MALE	G2	Stage I	T1	N0	M0	1.44985
TCGA.KU.A6H8.01A	327	1	41	MALE	G3	Stage I	T1	N0	M0	0.794187
TCGA.CV.7091.01A	3381	0	54	MALE	G3	Stage I	T1	N0	M0	0.449958
TCGA.TN.A7HI.01A	412	0	56	MALE	G3	Stage I	T1	N0	M0	1.36625
TCGA.CN.4733.01A	1586	0	61	MALE	G3	Stage I	T1	N0	M0	2.09609
TCGA.QK.AA3J.01A	466	0	69	MALE	G3	Stage I	T1	N0	M0	0.811718
TCGA.CQ.5333.01A	341	1	74	MALE	G3	Stage I	T1	N0	M0	1.55188
TCGA.BA.A6DB.01A	216	0	24	FEMALE	G1	Stage II	T2	N0	M0	1.4881
TCGA.CN.5373.01A	1584	0	55	FEMALE	G1	Stage II	T2	N0	M0	1.38929
TCGA.IQ.7631.01A	1172	0	60	FEMALE	G1	Stage II	T2	N0	M0	0.0980152
TCGA.CN.A498.01A	773	1	61	FEMALE	G1	Stage II	T2	N0	M0	0.803475
TCGA.CN.4722.01A	1483	0	61	FEMALE	G1	Stage II	T2	N0	M0	0.695103
TCGA.CV.7427.01A	4760	1	73	FEMALE	G1	Stage II	T2	N0	M0	1.11183
TCGA.QK.A64Z.01A	641	1	79	FEMALE	G1	Stage II	T2	N0	M0	0.369494
TCGA.CV.A465.01A	215	1	24	MALE	G1	Stage II	T2	N0	M0	0.408929
TCGA.CR.7372.01A	759	0	45	MALE	G1	Stage II	T2	N0	M0	0.644041
TCGA.F7.8489.01A	658	0	48	MALE	G1	Stage II	T2	N0	M0	1.76009
TCGA.CV.A6JN.01A	906	0	53	MALE	G1	Stage II	T2	N0	M0	0.327802
TCGA.CV.7183.01A	3981	0	53	MALE	G1	Stage II	T2	N0	M0	0.0828388
TCGA.CV.7423.01A	3059	1	65	MALE	G1	Stage II	T2	N0	M0	0.240253
TCGA.CV.A6K2.01A	317	1	79	MALE	G1	Stage II	T2	N0	M0	0.464459
TCGA.CV.6938.01A	144	1	87	MALE	G1	Stage II	T2	N0	M0	0.930245
TCGA.CV.7255.01A	64	1	32	FEMALE	G2	Stage II	T2	N0	M0	0.239887
TCGA.CV.6003.01A	1665	0	50	FEMALE	G2	Stage II	T2	N0	M0	0.680414
TCGA.DQ.5625.01A	1133	1	52	FEMALE	G2	Stage II	T2	N0	M0	0.731792
TCGA.CR.7398.01A	156	0	53	FEMALE	G2	Stage II	T2	N0	M0	1.1354
TCGA.CR.7374.01A	30	0	67	FEMALE	G2	Stage II	T2	N0	M0	2.0826
TCGA.CV.7407.01A	1081	1	67	FEMALE	G2	Stage II	T2	N0	M0	0.709996
TCGA.CR.6488.01A	379	0	68	FEMALE	G2	Stage II	T2	N0	M0	1.52316
TCGA.CV.7238.01A	2727	0	69	FEMALE	G2	Stage II	T2	N0	M0	1.31719
TCGA.CN.4736.01A	395	1	70	FEMALE	G2	Stage II	T2	N0	M0	1.25689
TCGA.CR.7370.01A	105	0	72	FEMALE	G2	Stage II	T2	N0	M0	1.07834
TCGA.CV.7413.01A	294	1	74	FEMALE	G2	Stage II	T2	N0	M0	0.722466
TCGA.CQ.A4CE.01A	897	0	76	FEMALE	G2	Stage II	T2	N0	M0	0.667483
TCGA.CQ.7069.01A	1274	0	77	FEMALE	G2	Stage II	T2	N0	M0	0.693587
TCGA.CQ.A4CG.01A	430	1	78	FEMALE	G2	Stage II	T2	N0	M0	0.516419
TCGA.HD.A6HZ.01A	111	0	79	FEMALE	G2	Stage II	T2	N0	M0	1.84314
TCGA.CR.7395.01A	930	0	80	FEMALE	G2	Stage II	T2	N0	M0	1.56725
TCGA.CQ.7068.01A	1309	0	80	FEMALE	G2	Stage II	T2	N0	M0	1.31557
TCGA.CV.A45P.01A	639	0	82	FEMALE	G2	Stage II	T2	N0	M0	0.372729
TCGA.CV.7099.01A	243	1	85	FEMALE	G2	Stage II	T2	N0	M0	0.802069
TCGA.CN.4737.01A	625	0	19	MALE	G2	Stage II	T2	N0	M0	0.848798
TCGA.CV.7180.01A	327	1	34	MALE	G2	Stage II	T2	N0	M0	0.254836
TCGA.CV.7090.01A	5252	0	39	MALE	G2	Stage II	T2	N0	M0	0.937646
TCGA.CQ.7065.01A	1628	0	40	MALE	G2	Stage II	T2	N0	M0	0.0854247
TCGA.P3.A6T2.01A	2298	0	45	MALE	G2	Stage II	T2	N0	M0	0.627233
TCGA.CV.7103.01A	1591	1	49	MALE	G2	Stage II	T2	N0	M0	0.803392
TCGA.CV.7243.01A	954	0	50	MALE	G2	Stage II	T2	N0	M0	0.273814
TCGA.D6.8569.01A	770	0	52	MALE	G2	Stage II	T2	N0	M0	1.08801
TCGA.MT.A67D.01A	56	0	55	MALE	G2	Stage II	T2	N0	M0	0.690104
TCGA.CV.7247.01A	577	1	55	MALE	G2	Stage II	T2	N0	M0	0.0771062
TCGA.QK.A6V9.01A	833	0	56	MALE	G2	Stage II	T2	N0	M0	1.74799
TCGA.CV.7253.01A	361	1	58	MALE	G2	Stage II	T2	N0	M0	0.0190614
TCGA.WA.A7GZ.01A	625	1	58	MALE	G2	Stage II	T2	N0	M0	0.569199
TCGA.CQ.A4CB.01A	893	0	59	MALE	G2	Stage II	T2	N0	M0	1.24105
TCGA.QK.A652.01A	645	0	60	MALE	G2	Stage II	T2	N0	M0	1.46884
TCGA.CN.4725.01A	1157	0	60	MALE	G2	Stage II	T2	N0	M0	0.418892
TCGA.CV.5439.01A	546	1	62	MALE	G2	Stage II	T2	N0	M0	0.595599
TCGA.D6.8568.01A	759	0	62	MALE	G2	Stage II	T2	N0	M0	1.27208
TCGA.HD.7753.01A	866	0	62	MALE	G2	Stage II	T2	N0	M0	0.947255
TCGA.CQ.A4C6.01A	1353	0	63	MALE	G2	Stage II	T2	N0	M0	1.13626
TCGA.CQ.6225.01A	403	1	65	MALE	G2	Stage II	T2	N0	M0	0.202637
TCGA.CV.A6JT.01A	852	0	65	MALE	G2	Stage II	T2	N0	M0	0.754973
TCGA.CV.7446.01A	1093	1	66	MALE	G2	Stage II	T2	N0	M0	0.991753
TCGA.QK.A6IG.01A	222	1	69	MALE	G2	Stage II	T2	N0	M0	1.02829
TCGA.CN.4734.01A	1690	0	70	MALE	G2	Stage II	T2	N0	M0	1.23125
TCGA.CV.6937.01A	624	1	71	MALE	G2	Stage II	T2	N0	M0	0.682483
TCGA.CV.A6JE.01A	1075	0	78	MALE	G2	Stage II	T2	N0	M0	0.525969
TCGA.CV.7101.01A	160	1	80	MALE	G2	Stage II	T2	N0	M0	0.844868
TCGA.CX.7082.01A	11	1	82	MALE	G2	Stage II	T2	N0	M0	0.525768
TCGA.CR.7376.01A	972	0	83	MALE	G2	Stage II	T2	N0	M0	2.05242
TCGA.BB.8601.01A	624	0	84	MALE	G2	Stage II	T2	N0	M0	0.330099
TCGA.CQ.A4CA.01A	unknow	unknow	unknow	MALE	G2	Stage II	T2	N0	M0	1.25556
TCGA.BA.5556.01A	725	0	58	FEMALE	G3	Stage II	T2	N0	M0	1.46608
TCGA.CV.A45T.01A	4856	1	64	FEMALE	G3	Stage II	T2	N0	M0	1.68697
TCGA.CV.6942.01A	4282	0	73	FEMALE	G3	Stage II	T2	N0	M0	1.57473
TCGA.CV.6955.01A	334	1	74	FEMALE	G3	Stage II	T2	N0	M0	0.491391
TCGA.D6.6515.01A	403	1	82	FEMALE	G3	Stage II	T2	N0	M0	2.01446
TCGA.CV.7438.01A	194	1	87	FEMALE	G3	Stage II	T2	N0	M0	0.835843
TCGA.P3.A5QA.01A	2182	0	41	MALE	G3	Stage II	T2	N0	M0	0.455334
TCGA.CR.6487.01A	234	0	50	MALE	G3	Stage II	T2	N0	M0	2.57497
TCGA.CQ.6224.01A	1721	0	52	MALE	G3	Stage II	T2	N0	M0	1.03154
TCGA.CV.7254.01A	1459	1	55	MALE	G3	Stage II	T2	N0	M0	1.45186
TCGA.CV.6433.01A	641	0	57	MALE	G3	Stage II	T2	N0	M0	1.45165
TCGA.RS.A6TP.01A	516	0	58	MALE	G3	Stage II	T2	N0	M0	0.308361
TCGA.CV.6961.01A	76	1	61	MALE	G3	Stage II	T2	N0	M0	0.3744
TCGA.CV.7100.01A	274	1	66	MALE	G3	Stage II	T2	N0	M0	0.703101
TCGA.WA.A7H4.01A	443	0	69	MALE	G3	Stage II	T2	N0	M0	1.46441
TCGA.QK.A6IJ.01A	387	0	71	MALE	G3	Stage II	T2	N0	M0	0.395392
TCGA.CR.5250.01A	799	0	71	MALE	G3	Stage II	T2	N0	M0	1.90192
TCGA.CV.A45Z.01A	1466	1	75	MALE	G3	Stage II	T2	N0	M0	1.01271
TCGA.CN.5370.01A	259	1	78	MALE	G3	Stage II	T2	N0	M0	1.50187
TCGA.CQ.6221.01A	1000	0	79	MALE	G3	Stage II	T2	N0	M0	0.281313
TCGA.CQ.A4C7.01A	353	1	88	MALE	G3	Stage II	T2	N0	M0	0.714048
TCGA.CR.5249.01A	1152	0	35	FEMALE	unknow	Stage II	T2	N0	M0	2.71585
TCGA.CV.7440.01A	675	1	38	MALE	unknow	Stage II	T2	N0	M0	0.422664
TCGA.CV.7406.01A	1748	1	49	MALE	unknow	Stage II	T2	N0	M0	0.418028
TCGA.BB.4228.01A	559	0	50	MALE	unknow	Stage II	T2	N0	M0	0.71396
TCGA.CV.7410.01A	6417	1	61	MALE	unknow	Stage II	T2	N0	M0	2.75467
TCGA.CV.7437.01A	506	1	77	MALE	unknow	Stage II	T2	N0	M0	0.140779
TCGA.C9.A480.01A	386	0	45	FEMALE	G1	Stage III	T3	N0	M0	1.50279
TCGA.CV.6952.01A	185	1	65	FEMALE	G1	Stage III	T3	N0	M0	0.765365
TCGA.T2.A6WX.01A	209	1	73	FEMALE	G1	Stage III	T3	N0	M0	1.4275
TCGA.CV.7425.01A	1718	1	77	FEMALE	G1	Stage III	T3	N0	M0	0.856388
TCGA.CV.6953.01A	1641	1	80	FEMALE	G1	Stage III	T3	N0	M0	0.547647
TCGA.UF.A719.01A	1663	0	54	MALE	G1	Stage III	T3	N0	M0	0.461948
TCGA.CV.6436.01A	1899	0	62	MALE	G1	Stage III	T3	N0	M0	0.208892
TCGA.CV.7250.01A	2900	1	64	MALE	G1	Stage III	T3	N0	M0	0.411535
TCGA.T2.A6X2.01A	987	0	82	MALE	G1	Stage III	T3	N0	M0	0.833093
TCGA.CR.7371.01A	94	1	45	FEMALE	G2	Stage III	T3	N0	M0	1.63673
TCGA.CQ.6218.01A	1253	0	52	FEMALE	G2	Stage III	T3	N0	M0	0.545375
TCGA.CV.7242.01A	1095	0	60	FEMALE	G2	Stage III	T3	N0	M0	1.215
TCGA.IQ.A6SG.01A	579	0	61	FEMALE	G2	Stage III	T3	N0	M0	0.486251
TCGA.CV.7252.01A	151	1	62	FEMALE	G2	Stage III	T3	N0	M0	0.645148
TCGA.CN.6021.01A	276	1	63	FEMALE	G2	Stage III	T3	N0	M0	0.955313
TCGA.BA.A6DE.01A	440	0	70	FEMALE	G2	Stage III	T3	N0	M0	0.735522
TCGA.H7.7774.01A	407	0	75	FEMALE	G2	Stage III	T3	N0	M0	0.542605
TCGA.CX.7085.01A	321	0	77	FEMALE	G2	Stage III	T3	N0	M0	2.02825
TCGA.CV.6941.01A	342	1	51	MALE	G2	Stage III	T3	N0	M0	0.737168
TCGA.QK.A6II.01A	284	1	52	MALE	G2	Stage III	T3	N0	M0	0.204266
TCGA.BB.4224.01A	unknow	unknow	52	MALE	G2	Stage III	T3	N0	M0	0.791189
TCGA.CV.7430.01A	495	1	56	MALE	G2	Stage III	T3	N0	M0	0.306612
TCGA.CN.5356.01A	1409	0	56	MALE	G2	Stage III	T3	N0	M0	0.832607
TCGA.CV.A45O.01A	851	0	57	MALE	G2	Stage III	T3	N0	M0	0.397584
TCGA.CV.7261.01A	1512	0	57	MALE	G2	Stage III	T3	N0	M0	0.711407
TCGA.CR.7380.01A	606	1	58	MALE	G2	Stage III	T3	N0	M0	0.806035
TCGA.D6.6517.01A	292	0	59	MALE	G2	Stage III	T3	N0	M0	1.25096
TCGA.BA.A6DL.01A	623	0	59	MALE	G2	Stage III	T3	N0	M0	0.672561
TCGA.CV.7415.01A	695	1	60	MALE	G2	Stage III	T3	N0	M0	0.720366
TCGA.D6.A4ZB.01A	376	0	61	MALE	G2	Stage III	T3	N0	M0	0.929488
TCGA.BA.A6DI.01A	336	1	62	MALE	G2	Stage III	T3	N0	M0	0.615228
TCGA.BA.6869.01A	644	0	62	MALE	G2	Stage III	T3	N0	M0	0.520045
TCGA.CV.7245.01A	797	0	62	MALE	G2	Stage III	T3	N0	M0	0.376068
TCGA.CV.7434.01A	218	1	64	MALE	G2	Stage III	T3	N0	M0	0.443395
TCGA.CV.6962.01A	126	1	65	MALE	G2	Stage III	T3	N0	M0	0.28155
TCGA.CV.A461.01A	2064	1	65	MALE	G2	Stage III	T3	N0	M0	1.54617
TCGA.CR.7364.01A	1435	0	66	MALE	G2	Stage III	T3	N0	M0	0.831067
TCGA.CR.7390.01A	1508	0	67	MALE	G2	Stage III	T3	N0	M0	0.799004
TCGA.CR.7402.01A	911	0	68	MALE	G2	Stage III	T3	N0	M0	1.06537
TCGA.D6.6825.01A	491	0	73	MALE	G2	Stage III	T3	N0	M0	2.01668
TCGA.CV.6943.01A	602	1	74	MALE	G2	Stage III	T3	N0	M0	1.38664
TCGA.HD.7831.01A	667	0	74	MALE	G2	Stage III	T3	N0	M0	0.921741
TCGA.CV.A45W.01A	1398	1	75	MALE	G2	Stage III	T3	N0	M0	1.29154
TCGA.CQ.5323.01A	1466	0	82	MALE	G2	Stage III	T3	N0	M0	1.26436
TCGA.CQ.5332.01A	317	1	87	MALE	G2	Stage III	T3	N0	M0	1.03949
TCGA.CV.5973.01A	2641	0	62	FEMALE	G3	Stage III	T3	N0	M0	0.14104
TCGA.P3.A5Q6.01A	480	1	49	MALE	G3	Stage III	T3	N0	M0	0.513188
TCGA.IQ.7630.01A	485	0	49	MALE	G3	Stage III	T3	N0	M0	0.723602
TCGA.CV.6960.01A	862	1	49	MALE	G3	Stage III	T3	N0	M0	0.322274
TCGA.CN.A63U.01A	964	0	50	MALE	G3	Stage III	T3	N0	M0	0.272501
TCGA.CV.7097.01A	385	1	53	MALE	G3	Stage III	T3	N0	M0	0.971663
TCGA.CV.7429.01A	107	1	55	MALE	G3	Stage III	T3	N0	M0	0.653886
TCGA.CV.6441.01A	292	1	60	MALE	G3	Stage III	T3	N0	M0	0.255078
TCGA.D6.A6EP.01A	424	0	62	MALE	G3	Stage III	T3	N0	M0	1.15471
TCGA.HD.8224.01A	446	1	63	MALE	G3	Stage III	T3	N0	M0	0.675003
TCGA.CV.6935.01A	295	1	67	MALE	G3	Stage III	T3	N0	M0	0.338111
TCGA.CV.7235.01A	2347	0	67	MALE	G3	Stage III	T3	N0	M0	0.728922
TCGA.CV.5432.01A	3930	0	68	MALE	G3	Stage III	T3	N0	M0	0.492827
TCGA.D6.A6EN.01A	687	0	71	MALE	G3	Stage III	T3	N0	M0	0.91173
TCGA.CV.A45V.01A	32	1	87	FEMALE	G1	Stage IVA	T4	N0	M0	0.694122
TCGA.CV.A45U.01A	1079	1	59	MALE	G1	Stage IVA	T4	N0	M0	1.17262
TCGA.KU.A66T.01A	552	0	53	FEMALE	G2	Stage IVA	T4	N0	M0	0.301236
TCGA.P3.A6T5.01A	882	1	79	FEMALE	G2	Stage IVA	T4	N0	M0	0.767909
TCGA.CN.A63V.01A	679	0	59	MALE	G2	Stage IVA	T4	N0	M0	0.515006
TCGA.BA.A4IF.01A	895	0	59	MALE	G2	Stage IVA	T4	N0	M0	0.448478
TCGA.P3.A6SX.01A	1430	1	67	MALE	G2	Stage IVA	T4	N0	M0	0.387473
TCGA.HD.A633.01A	421	0	74	MALE	G2	Stage IVA	T4	N0	M0	0.219587
TCGA.P3.A6T6.01A	395	1	53	MALE	G3	Stage IVA	T4	N0	M0	0.311619
TCGA.UF.A71E.01A	1504	1	63	MALE	G3	Stage IVA	T4	N0	M0	0.563841
TCGA.CV.7411.01A	2717	1	64	FEMALE	G1	Stage IVA	T4a	N0	M0	0.323889
TCGA.IQ.7632.01A	441	0	68	FEMALE	G1	Stage IVA	T4a	N0	M0	0.33182
TCGA.UF.A7JH.01A	896	0	59	MALE	G1	Stage IVA	T4a	N0	M0	1.02998
TCGA.UF.A7JJ.01A	549	0	68	MALE	G1	Stage IVA	T4a	N0	M0	1.91491
TCGA.CV.A6JY.01A	646	0	69	MALE	G1	Stage IVA	T4a	N0	M0	0.301588
TCGA.BA.5151.01A	722	0	72	MALE	G1	Stage IVA	T4a	N0	M0	0.991826
TCGA.CN.5367.01A	352	1	60	FEMALE	G2	Stage IVA	T4a	N0	M0	0.978928
TCGA.CV.A6JU.01A	110	0	61	FEMALE	G2	Stage IVA	T4a	N0	M0	0.4609
TCGA.CR.6484.01A	354	0	67	FEMALE	G2	Stage IVA	T4a	N0	M0	1.61664
TCGA.CQ.5331.01A	1399	0	73	FEMALE	G2	Stage IVA	T4a	N0	M0	1.43856
TCGA.UF.A7JO.01A	631	1	79	FEMALE	G2	Stage IVA	T4a	N0	M0	1.79002
TCGA.CN.4740.01A	839	1	79	FEMALE	G2	Stage IVA	T4a	N0	M0	0.940806
TCGA.CV.6948.01A	1289	1	79	FEMALE	G2	Stage IVA	T4a	N0	M0	0.670025
TCGA.CV.A463.01A	23	1	82	FEMALE	G2	Stage IVA	T4a	N0	M0	0.311968
TCGA.D6.A6EO.01A	759	0	44	MALE	G2	Stage IVA	T4a	N0	M0	0.461529
TCGA.CV.A464.01A	1722	0	48	MALE	G2	Stage IVA	T4a	N0	M0	1.00483
TCGA.CN.4738.01A	436	1	53	MALE	G2	Stage IVA	T4a	N0	M0	1.50309
TCGA.CN.6010.01A	1523	0	53	MALE	G2	Stage IVA	T4a	N0	M0	0.747001
TCGA.CV.6933.01A	2741	1	53	MALE	G2	Stage IVA	T4a	N0	M0	0.804797
TCGA.CR.7368.01A	1245	0	54	MALE	G2	Stage IVA	T4a	N0	M0	1.30772
TCGA.BA.5152.01A	1288	0	56	MALE	G2	Stage IVA	T4a	N0	M0	0.767824
TCGA.CN.4727.01A	1560	0	56	MALE	G2	Stage IVA	T4a	N0	M0	0.130536
TCGA.CR.6471.01A	1202	1	58	MALE	G2	Stage IVA	T4a	N0	M0	1.52612
TCGA.UF.A7JK.01A	424	1	59	MALE	G2	Stage IVA	T4a	N0	M0	0.269033
TCGA.CR.7369.01A	1090	1	59	MALE	G2	Stage IVA	T4a	N0	M0	0.926151
TCGA.CN.A49A.01A	526	1	60	MALE	G2	Stage IVA	T4a	N0	M0	0.451646
TCGA.CN.6019.01A	1038	0	61	MALE	G2	Stage IVA	T4a	N0	M0	1.45075
TCGA.CV.7418.01A	789	1	62	MALE	G2	Stage IVA	T4a	N0	M0	1.02425
TCGA.UF.A718.01A	1971	0	62	MALE	G2	Stage IVA	T4a	N0	M0	0.938775
TCGA.CN.5355.01A	1278	0	64	MALE	G2	Stage IVA	T4a	N0	M0	0.877116
TCGA.CV.A6K1.01A	685	0	65	MALE	G2	Stage IVA	T4a	N0	M0	0.478402
TCGA.QK.A6VB.01A	641	0	66	MALE	G2	Stage IVA	T4a	N0	M0	0.192825
TCGA.CN.4723.01A	1699	0	67	MALE	G2	Stage IVA	T4a	N0	M0	1.68733
TCGA.QK.A8ZB.01A	542	0	68	MALE	G2	Stage IVA	T4a	N0	M0	0.745194
TCGA.CV.A6JZ.01A	714	0	68	MALE	G2	Stage IVA	T4a	N0	M0	1.79859
TCGA.CN.5360.01A	2169	0	68	MALE	G2	Stage IVA	T4a	N0	M0	1.85539
TCGA.CQ.6223.01A	1428	0	69	MALE	G2	Stage IVA	T4a	N0	M0	0.636543
TCGA.CN.4739.01A	1394	1	71	MALE	G2	Stage IVA	T4a	N0	M0	1.36457
TCGA.CN.4729.01A	392	0	73	MALE	G2	Stage IVA	T4a	N0	M0	1.19856
TCGA.UF.A7J9.01A	1358	0	75	MALE	G2	Stage IVA	T4a	N0	M0	0.773237
TCGA.CN.4741.01A	2239	0	75	MALE	G2	Stage IVA	T4a	N0	M0	1.55361
TCGA.CV.7421.01A	2	1	76	MALE	G2	Stage IVA	T4a	N0	M0	0.59827
TCGA.CV.A6JM.01A	194	1	85	MALE	G2	Stage IVA	T4a	N0	M0	0.271187
TCGA.UF.A7JT.01A	993	1	72	FEMALE	G3	Stage IVA	T4a	N0	M0	1.38316
TCGA.CV.A6JD.01A	182	1	82	FEMALE	G3	Stage IVA	T4a	N0	M0	1.85411
TCGA.CQ.7072.01A	2359	0	51	MALE	G3	Stage IVA	T4a	N0	M0	0.914641
TCGA.P3.A6T8.01A	400	0	54	MALE	G3	Stage IVA	T4a	N0	M0	0.869398
TCGA.CN.6011.01A	933	0	57	MALE	G3	Stage IVA	T4a	N0	M0	0.58602
TCGA.CV.5435.01A	2319	1	57	MALE	G3	Stage IVA	T4a	N0	M0	0.351289
TCGA.CV.A45Y.01A	2703	1	61	MALE	G3	Stage IVA	T4a	N0	M0	2.09234
TCGA.CV.5444.01A	2437	0	64	MALE	G3	Stage IVA	T4a	N0	M0	1.55822
TCGA.D6.A74Q.01A	710	0	67	MALE	G3	Stage IVA	T4a	N0	M0	0.880881
TCGA.UF.A7JD.01A	739	1	71	MALE	G3	Stage IVA	T4a	N0	M0	0.715103
TCGA.CV.7416.01A	763	1	29	FEMALE	unknow	Stage IVA	T4a	N0	M0	0.487692
TCGA.CV.7568.01A	927	1	48	FEMALE	unknow	Stage IVA	T4a	N0	M0	0.682393
TCGA.CN.6023.01A	1584	0	73	MALE	unknow	Stage IVA	T4a	N0	M0	1.57604
TCGA.CQ.A4CD.01A	1022	0	69	MALE	G3	Stage IVB	T4b	N0	M0	0.674913
TCGA.HD.8635.01A	695	0	61	FEMALE	G2	Stage III	T1	N1	M0	0.922959
TCGA.P3.A5QE.01A	1559	0	49	MALE	G2	Stage III	T1	N1	M0	2.04684
TCGA.D6.6516.01A	773	0	69	MALE	G2	Stage III	T1	N1	M0	0.791606
TCGA.D6.6827.01A	568	0	55	FEMALE	G3	Stage III	T1	N1	M0	0.691177
TCGA.HD.8314.01A	670	0	58	MALE	G4	Stage III	T1	N1	M0	2.10943
TCGA.C9.A47Z.01A	191	1	72	FEMALE	G1	Stage III	T2	N1	M0	0.563646
TCGA.BA.7269.01A	1273	0	61	MALE	G1	Stage III	T2	N1	M0	0.312897
TCGA.CV.7432.01A	2570	1	79	MALE	G1	Stage III	T2	N1	M0	0.178874
TCGA.D6.A6EM.01A	232	0	65	FEMALE	G2	Stage III	T2	N1	M0	1.04621
TCGA.CQ.6228.01A	456	1	71	FEMALE	G2	Stage III	T2	N1	M0	0.501923
TCGA.BA.5153.01A	1762	1	51	MALE	G2	Stage III	T2	N1	M0	1.45985
TCGA.CR.7389.01A	392	0	55	MALE	G2	Stage III	T2	N1	M0	1.2489
TCGA.CN.6017.01A	853	1	55	MALE	G2	Stage III	T2	N1	M0	1.7004
TCGA.CN.5358.01A	261	1	60	MALE	G2	Stage III	T2	N1	M0	2.03538
TCGA.CQ.6229.01A	1179	0	61	MALE	G2	Stage III	T2	N1	M0	0.887447
TCGA.CQ.6220.01A	985	1	69	MALE	G2	Stage III	T2	N1	M0	0.674189
TCGA.DQ.7588.01A	427	1	66	MALE	G3	Stage III	T2	N1	M0	0.092884
TCGA.UF.A7JC.01A	546	1	42	MALE	G1	Stage III	T3	N1	M0	0.218347
TCGA.CV.A45R.01A	5480	0	46	MALE	G1	Stage III	T3	N1	M0	0.910349
TCGA.H7.A6C4.01A	unknow	unknow	35	FEMALE	G2	Stage III	T3	N1	M0	0.623118
TCGA.CQ.5329.01A	2143	0	46	FEMALE	G2	Stage III	T3	N1	M0	1.38311
TCGA.CV.5979.01A	1315	0	26	MALE	G2	Stage III	T3	N1	M0	0.330099
TCGA.CV.6959.01A	256	1	48	MALE	G2	Stage III	T3	N1	M0	0.782409
TCGA.CR.5247.01A	358	0	48	MALE	G2	Stage III	T3	N1	M0	0.0936954
TCGA.D6.6823.01A	701	0	50	MALE	G2	Stage III	T3	N1	M0	0.518837
TCGA.CV.5976.01A	1478	0	50	MALE	G2	Stage III	T3	N1	M0	0.299245
TCGA.P3.A6T7.01A	487	1	55	MALE	G2	Stage III	T3	N1	M0	0.459432
TCGA.CN.6012.01A	1460	0	66	MALE	G2	Stage III	T3	N1	M0	1.61122
TCGA.CV.5977.01A	1840	0	66	MALE	G2	Stage III	T3	N1	M0	0.478402
TCGA.DQ.5630.01A	1030	0	73	MALE	G2	Stage III	T3	N1	M0	0.949273
TCGA.CQ.6227.01A	129	1	77	MALE	G2	Stage III	T3	N1	M0	0.480575
TCGA.CV.7414.01A	14	1	78	MALE	G2	Stage III	T3	N1	M0	0.08882
TCGA.CQ.5330.01A	1897	0	69	FEMALE	G3	Stage III	T3	N1	M0	1.45696
TCGA.CV.7102.01A	56	1	76	FEMALE	G3	Stage III	T3	N1	M0	0.713696
TCGA.HD.A634.01A	130	1	56	MALE	G3	Stage III	T3	N1	M0	0.0984196
TCGA.CV.5443.01A	2784	0	63	MALE	G3	Stage III	T3	N1	M0	1.30375
TCGA.CN.A49B.01A	904	0	71	MALE	G3	Stage III	T3	N1	M0	1.3162
TCGA.D6.A6EK.01A	875	0	67	MALE	G1	Stage IVA	T4	N1	M0	0.864414
TCGA.P3.A6T3.01A	577	1	49	MALE	G2	Stage IVA	T4	N1	M0	0.172359
TCGA.P3.A6T4.01A	62	1	54	MALE	G2	Stage IVA	T4	N1	M0	0.65205
TCGA.BB.A5HZ.01A	827	0	65	MALE	G2	Stage IVA	T4	N1	M0	0.307312
TCGA.BB.8596.01A	2161	0	69	FEMALE	G3	Stage IVA	T4	N1	M0	1.6521
TCGA.BA.5558.01A	1995	0	65	MALE	G1	Stage IVA	T4a	N1	M0	0.955462
TCGA.CR.7386.01A	1430	0	69	MALE	G1	Stage IVA	T4a	N1	M0	1.49216
TCGA.DQ.5624.01A	1778	0	43	FEMALE	G2	Stage IVA	T4a	N1	M0	1.40708
TCGA.UF.A71D.01A	1461	0	54	FEMALE	G2	Stage IVA	T4a	N1	M0	0.77804
TCGA.CV.7435.01A	4680	1	57	FEMALE	G2	Stage IVA	T4a	N1	M0	1.00036
TCGA.QK.A6IH.01A	653	0	65	FEMALE	G2	Stage IVA	T4a	N1	M0	0.164014
TCGA.UF.A7JA.01A	2265	0	66	FEMALE	G2	Stage IVA	T4a	N1	M0	1.30743
TCGA.CQ.7071.01A	1311	0	76	FEMALE	G2	Stage IVA	T4a	N1	M0	0.781402
TCGA.CV.A45X.01A	198	1	47	MALE	G2	Stage IVA	T4a	N1	M0	0.520548
TCGA.F7.7848.01A	1131	0	47	MALE	G2	Stage IVA	T4a	N1	M0	1.25229
TCGA.BA.4075.01A	283	1	49	MALE	G2	Stage IVA	T4a	N1	M0	0.471448
TCGA.D6.A6ES.01A	389	0	50	MALE	G2	Stage IVA	T4a	N1	M0	0.292075
TCGA.UF.A71B.01A	1506	0	50	MALE	G2	Stage IVA	T4a	N1	M0	0.688046
TCGA.CN.6998.01A	357	1	53	MALE	G2	Stage IVA	T4a	N1	M0	0.353097
TCGA.CN.5359.01A	377	1	59	MALE	G2	Stage IVA	T4a	N1	M0	2.11956
TCGA.CV.6954.01A	2002	1	59	MALE	G2	Stage IVA	T4a	N1	M0	0.56003
TCGA.CV.5434.01A	3314	1	60	MALE	G2	Stage IVA	T4a	N1	M0	1.56818
TCGA.D6.6824.01A	77	0	61	MALE	G2	Stage IVA	T4a	N1	M0	1.1333
TCGA.CN.6992.01A	1066	0	61	MALE	G2	Stage IVA	T4a	N1	M0	0.797179
TCGA.CN.6016.01A	1443	0	64	MALE	G2	Stage IVA	T4a	N1	M0	0.856548
TCGA.CN.6995.01A	112	1	78	MALE	G2	Stage IVA	T4a	N1	M0	1.09855
TCGA.CN.4742.01A	397	1	48	FEMALE	G3	Stage IVA	T4a	N1	M0	0.637842
TCGA.CV.7422.01A	1037	1	60	FEMALE	G3	Stage IVA	T4a	N1	M0	1.07163
TCGA.CV.5966.01A	545	1	63	FEMALE	G3	Stage IVA	T4a	N1	M0	1.11463
TCGA.CV.7178.01A	2166	1	64	FEMALE	G3	Stage IVA	T4a	N1	M0	1.12816
TCGA.CN.5369.01A	380	1	90	FEMALE	G3	Stage IVA	T4a	N1	M0	1.27935
TCGA.CN.6022.01A	281	1	49	MALE	G3	Stage IVA	T4a	N1	M0	1.18098
TCGA.CV.7433.01A	601	1	49	MALE	G3	Stage IVA	T4a	N1	M0	1.76977
TCGA.D6.A6EQ.01A	368	0	57	MALE	G3	Stage IVA	T4a	N1	M0	1.01006
TCGA.CR.7377.01A	279	1	58	MALE	G3	Stage IVA	T4a	N1	M0	1.22817
TCGA.CV.5441.01A	2886	0	58	MALE	G3	Stage IVA	T4a	N1	M0	0.610889
TCGA.CV.6939.01A	666	1	60	MALE	G3	Stage IVA	T4a	N1	M0	1.32279
TCGA.CR.6492.01A	479	0	78	MALE	G3	Stage IVA	T4a	N1	M0	0.801076
TCGA.CV.A45Q.01A	5152	1	69	FEMALE	G1	Stage IVC	T4a	N1	M0	0.0313952
TCGA.BA.5557.01A	623	0	41	FEMALE	G2	Stage IVA	T2	N2	M0	0.800827
TCGA.CV.7104.01A	393	1	61	FEMALE	G2	Stage IVA	T2	N2	M0	1.11816
TCGA.CR.7388.01A	823	1	70	FEMALE	G2	Stage IVA	T2	N2	M0	2.07097
TCGA.CN.4728.01A	1724	0	56	MALE	G2	Stage IVA	T2	N2	M0	1.83257
TCGA.D6.A4Z9.01A	539	0	59	MALE	G2	Stage IVA	T2	N2	M0	1.08434
TCGA.CN.5374.01A	1732	1	56	FEMALE	G3	Stage IVA	T2	N2	M0	1.84024
TCGA.BA.A4IG.01A	855	0	77	MALE	G3	Stage IVA	T2	N2	M0	1.37929
TCGA.HD.A4C1.01A	11	0	41	FEMALE	G1	Stage IVA	T3	N2	M0	0.528671
TCGA.CN.4726.01A	142	1	68	MALE	G2	Stage IVA	T3	N2	M0	0.10809
TCGA.CV.5431.01A	522	1	73	MALE	G3	Stage IVA	T3	N2	M0	2.09041
TCGA.D6.6826.01A	348	1	64	FEMALE	G2	Stage IVA	T4a	N2	M0	1.49728
TCGA.HD.7832.01A	836	0	52	MALE	G2	Stage IVA	T4a	N2	M0	0.707083
TCGA.CN.6024.01A	337	1	66	MALE	G2	Stage IVA	T4a	N2	M0	0.204141
TCGA.CV.7089.01A	1972	1	74	MALE	G2	Stage IVA	T4a	N2	M0	0.631151
TCGA.CN.4731.01A	998	1	63	FEMALE	G3	Stage IVA	T4a	N2	M0	0.182565
TCGA.CN.6997.01A	988	1	66	MALE	G3	Stage IVA	T4a	N2	M0	0.551787
TCGA.P3.A5Q5.01A	910	0	54	MALE	G3	Stage IVA	unknow	N2	M0	2.18326
TCGA.CV.7095.01A	572	1	87	FEMALE	G2	Stage IVA	T1	N2a	M0	0.336398
TCGA.T2.A6X0.01A	216	0	49	MALE	G2	Stage IVA	T1	N2a	M0	1.36592
TCGA.CX.A4AQ.01A	1555	0	56	MALE	G3	Stage IVA	T1	N2a	M0	2.41023
TCGA.IQ.A61I.01A	2	1	63	MALE	G3	Stage IVA	T1	N2a	M0	1.07259
TCGA.KU.A6H7.01A	586	0	55	FEMALE	G2	Stage IVA	T2	N2a	M0	1.27757
TCGA.CR.6481.01A	311	0	47	MALE	G2	Stage IVA	T2	N2a	M0	2.47275
TCGA.CR.6480.01A	362	0	53	MALE	G2	Stage IVA	T2	N2a	M0	1.34176
TCGA.BA.4078.01A	276	1	83	MALE	G2	Stage IVA	T2	N2a	M0	1.57153
TCGA.UF.A71A.01A	86	1	67	MALE	G1	Stage IVA	T3	N2a	M0	0.383607
TCGA.CR.6474.01A	564	1	51	MALE	G2	Stage IVA	T3	N2a	M0	1.23211
TCGA.CN.A6UY.01A	713	0	57	MALE	G2	Stage IVA	T3	N2a	M0	1.279
TCGA.CQ.5324.01A	1593	0	59	MALE	G2	Stage IVA	T3	N2a	M0	0.627327
TCGA.CV.7428.01A	1671	1	47	MALE	G2	Stage IVA	T4a	N2a	M0	0.742869
TCGA.4P.AA8J.01A	102	0	66	MALE	G2	Stage IVA	T4a	N2a	M0	1.1529
TCGA.CV.7424.01A	453	1	67	MALE	G2	Stage IVA	T4a	N2a	M0	1.14437
TCGA.H7.8501.01A	461	0	54	MALE	unknow	Stage IVA	T4a	N2a	M0	1.4919
TCGA.MT.A51X.01A	242	0	30	MALE	G1	Stage IVA	T1	N2b	M0	0.356369
TCGA.QK.A6IF.01A	704	0	61	MALE	unknow	Stage IVA	T1	N2b	M0	3.59827
TCGA.IQ.A61J.01A	1021	0	54	MALE	G1	Stage IVA	T2	N2b	M0	1.27763
TCGA.HD.7754.01A	783	0	69	MALE	G1	Stage IVA	T2	N2b	M0	1.79635
TCGA.BA.6873.01A	122	0	28	MALE	G2	Stage IVA	T2	N2b	M0	1.03822
TCGA.CR.7385.01A	997	0	42	MALE	G2	Stage IVA	T2	N2b	M0	2.14061
TCGA.H7.A76A.01A	637	0	57	MALE	G2	Stage IVA	T2	N2b	M0	2.27101
TCGA.CV.5971.01A	701	0	60	MALE	G2	Stage IVA	T2	N2b	M0	1.27798
TCGA.BA.A4IH.01A	622	0	57	MALE	G3	Stage IVA	T2	N2b	M0	1.53381
TCGA.CR.6467.01A	1777	0	59	MALE	G3	Stage IVA	T2	N2b	M0	2.26682
TCGA.CR.6482.01A	345	0	62	MALE	G3	Stage IVA	T2	N2b	M0	2.21229
TCGA.HL.7533.01A	1057	0	65	MALE	G3	Stage IVA	T2	N2b	M0	0.809414
TCGA.MT.A7BN.01A	469	0	74	MALE	G3	Stage IVA	T2	N2b	M0	0.979294
TCGA.CN.A6V7.01A	594	0	40	MALE	unknow	Stage IVA	T2	N2b	M0	1.44848
TCGA.CN.A6V1.01A	603	0	59	MALE	unknow	Stage IVA	T2	N2b	M0	3.46896
TCGA.CN.A6V6.01A	635	0	59	MALE	unknow	Stage IVA	T2	N2b	M0	1.50289
TCGA.MZ.A5BI.01A	217	1	53	MALE	unknow	Stage IVA	T2	N2b	M0	2.31072
TCGA.CV.A468.01A	464	1	42	MALE	G2	Stage III	T3	N2b	M0	1.81987
TCGA.CR.7392.01A	1425	0	67	FEMALE	G1	Stage IVA	T3	N2b	M0	1.77657
TCGA.CQ.6219.01A	479	1	50	FEMALE	G2	Stage IVA	T3	N2b	M0	1.0554
TCGA.CR.6477.01A	514	0	56	FEMALE	G2	Stage IVA	T3	N2b	M0	1.3972
TCGA.CN.6996.01A	530	1	58	FEMALE	G2	Stage IVA	T3	N2b	M0	2.10357
TCGA.CV.6934.01A	65	1	66	FEMALE	G2	Stage IVA	T3	N2b	M0	1.33548
TCGA.CR.7397.01A	754	0	44	MALE	G2	Stage IVA	T3	N2b	M0	1.0708
TCGA.T2.A6WZ.01A	484	1	53	MALE	G2	Stage IVA	T3	N2b	M0	0.289598
TCGA.CR.7404.01A	1472	0	53	MALE	G2	Stage IVA	T3	N2b	M0	2.34065
TCGA.UF.A7JS.01A	680	1	59	MALE	G2	Stage IVA	T3	N2b	M0	0.367818
TCGA.CQ.6222.01A	2016	0	63	MALE	G2	Stage IVA	T3	N2b	M0	0.9282
TCGA.CN.6989.01A	980	1	64	MALE	G2	Stage IVA	T3	N2b	M0	1.93112
TCGA.CV.5436.01A	584	1	65	MALE	G2	Stage IVA	T3	N2b	M0	0.848478
TCGA.CR.6493.01A	282	1	69	MALE	G2	Stage IVA	T3	N2b	M0	0.461529
TCGA.BA.6871.01A	108	1	75	MALE	G2	Stage IVA	T3	N2b	M0	1.02191
TCGA.BB.4223.01A	3221	0	48	MALE	G3	Stage IVA	T3	N2b	M0	2.02247
TCGA.CR.5243.01A	2562	0	51	MALE	G3	Stage IVA	T3	N2b	M0	1.76265
TCGA.DQ.5631.01A	548	1	52	MALE	G3	Stage IVA	T3	N2b	M0	0.758133
TCGA.CN.4735.01A	1737	0	52	MALE	G3	Stage IVA	T3	N2b	M0	1.41284
TCGA.CN.A63T.01A	225	0	60	MALE	G3	Stage IVA	T3	N2b	M0	0.997834
TCGA.CN.A6V3.01A	742	0	61	MALE	G3	Stage IVA	T3	N2b	M0	0.771463
TCGA.BB.A5HY.01A	321	1	64	MALE	G3	Stage IVA	T3	N2b	M0	0.546561
TCGA.CR.6473.01A	1125	0	68	MALE	G3	Stage IVA	T3	N2b	M0	1.45186
TCGA.BA.5559.01A	2083	1	71	MALE	G3	Stage IVA	T3	N2b	M0	2.13189
TCGA.CV.A460.01A	1838	1	72	MALE	G3	Stage IVA	T3	N2b	M0	2.00705
TCGA.MZ.A7D7.01A	547	0	51	MALE	unknow	Stage IVA	T3	N2b	M0	0.1153
TCGA.P3.A6T0.01A	578	0	47	FEMALE	G2	Stage IVA	T4	N2b	M0	0.163499
TCGA.BB.A5HU.01A	782	0	47	MALE	G2	Stage IVA	T4	N2b	M0	0.850719
TCGA.P3.A5QF.01A	330	1	49	MALE	G2	Stage IVA	T4	N2b	M0	0.259544
TCGA.BA.A6DJ.01A	407	1	62	MALE	G2	Stage IVA	T4	N2b	M0	0.928124
TCGA.P3.A6SW.01A	1120	0	50	MALE	G3	Stage IVA	T4	N2b	M0	1.15562
TCGA.CV.7248.01A	521	1	63	FEMALE	G2	Stage IVA	T4a	N2b	M0	1.13508
TCGA.CR.7379.01A	1036	0	78	FEMALE	G2	Stage IVA	T4a	N2b	M0	0.699907
TCGA.CV.6945.01A	366	1	41	MALE	G2	Stage IVA	T4a	N2b	M0	0.342327
TCGA.BA.A6DG.01A	69	1	49	MALE	G2	Stage IVA	T4a	N2b	M0	0.843421
TCGA.H7.8502.01A	458	0	50	MALE	G2	Stage IVA	T4a	N2b	M0	0.568616
TCGA.DQ.7592.01A	1143	0	57	MALE	G2	Stage IVA	T4a	N2b	M0	0.89933
TCGA.CV.5970.01A	406	1	59	MALE	G2	Stage IVA	T4a	N2b	M0	0.673466
TCGA.CR.7365.01A	1191	0	60	MALE	G2	Stage IVA	T4a	N2b	M0	0.373954
TCGA.CN.4730.01A	817	0	62	MALE	G2	Stage IVA	T4a	N2b	M0	0.133432
TCGA.BB.4227.01A	134	0	66	MALE	G2	Stage IVA	T4a	N2b	M0	0.325271
TCGA.CR.7373.01A	889	0	66	MALE	G2	Stage IVA	T4a	N2b	M0	1.1044
TCGA.CN.6994.01A	1183	0	67	MALE	G2	Stage IVA	T4a	N2b	M0	1.00669
TCGA.CV.6936.01A	166	1	68	MALE	G2	Stage IVA	T4a	N2b	M0	0.561595
TCGA.MZ.A6I9.01A	489	1	68	MALE	G2	Stage IVA	T4a	N2b	M0	0.728051
TCGA.UF.A7JF.01A	1686	0	80	MALE	G2	Stage IVA	T4a	N2b	M0	0.468948
TCGA.CV.5442.01A	2327	0	76	FEMALE	G3	Stage IVA	T4a	N2b	M0	0.213876
TCGA.CN.6988.01A	318	0	47	MALE	G3	Stage IVA	T4a	N2b	M0	0.195348
TCGA.CV.5440.01A	3270	0	52	MALE	G3	Stage IVA	T4a	N2b	M0	0.301002
TCGA.CN.6013.01A	727	1	56	MALE	G3	Stage IVA	T4a	N2b	M0	1.59216
TCGA.CV.5430.01A	4241	0	61	MALE	G3	Stage IVA	T4a	N2b	M0	1.29496
TCGA.CQ.5326.01A	89	1	67	MALE	G3	Stage IVA	T4a	N2b	M0	0.516116
TCGA.DQ.7591.01A	622	0	62	MALE	G4	Stage IVA	T4a	N2b	M0	2.39564
TCGA.CN.A49C.01A	645	0	67	MALE	unknow	Stage IVA	T4a	N2b	M0	1.31626
TCGA.CQ.5334.01A	129	1	87	MALE	G2	Stage IVB	T4b	N2b	M0	1.30725
TCGA.CR.6470.01A	1521	0	38	MALE	G2	Stage IVA	T1	N2c	M0	2.34715
TCGA.CR.7382.01A	796	0	49	MALE	G2	Stage IVA	T2	N2c	M0	2.45494
TCGA.BA.5555.01A	520	0	54	MALE	G2	Stage IVA	T2	N2c	M0	0.695816
TCGA.CN.A497.01A	1065	0	63	MALE	G2	Stage IVA	T2	N2c	M0	1.12055
TCGA.CV.7236.01A	144	1	77	FEMALE	G3	Stage IVA	T2	N2c	M0	0.657183
TCGA.CQ.5327.01A	1660	0	61	FEMALE	G2	Stage IVA	T3	N2c	M0	0.883386
TCGA.BA.4076.01A	415	1	39	MALE	G2	Stage IVA	T3	N2c	M0	0.368824
TCGA.BA.6872.01A	384	1	47	MALE	G2	Stage IVA	T3	N2c	M0	0.682393
TCGA.CN.6020.01A	205	1	58	MALE	G2	Stage IVA	T3	N2c	M0	0.760945
TCGA.CV.6950.01A	459	1	64	MALE	G2	Stage IVA	T3	N2c	M0	0.572502
TCGA.CR.7394.01A	1346	0	70	MALE	G2	Stage IVA	T3	N2c	M0	1.2158
TCGA.CR.6478.01A	183	1	66	FEMALE	G3	Stage IVA	T3	N2c	M0	1.80314
TCGA.CN.A642.01A	82	1	57	MALE	G3	Stage IVA	T3	N2c	M0	0.638954
TCGA.BA.4074.01A	462	1	69	MALE	G3	Stage IVA	T3	N2c	M0	0.333195
TCGA.BB.4225.01A	146	0	73	MALE	G3	Stage IVA	T3	N2c	M0	1.50812
TCGA.RS.A6TO.01A	387	1	82	FEMALE	G2	Stage IVA	T4	N2c	M0	1.49416
TCGA.CN.A641.01A	367	0	47	MALE	G2	Stage IVA	T4	N2c	M0	0.327228
TCGA.BA.A6DA.01A	351	0	41	FEMALE	G2	Stage IVA	T4a	N2c	M0	0.129613
TCGA.CN.A63W.01A	377	1	48	FEMALE	G2	Stage IVA	T4a	N2c	M0	0.22367
TCGA.UF.A7JV.01A	90	1	62	FEMALE	G2	Stage IVA	T4a	N2c	M0	1.11036
TCGA.QK.A6VC.01A	600	0	62	FEMALE	G2	Stage IVA	T4a	N2c	M0	1.62536
TCGA.CN.6018.01A	580	1	85	FEMALE	G2	Stage IVA	T4a	N2c	M0	1.08079
TCGA.BA.A6DD.01A	173	1	44	MALE	G2	Stage IVA	T4a	N2c	M0	0.760178
TCGA.CX.7219.01A	1045	0	47	MALE	G2	Stage IVA	T4a	N2c	M0	1.26376
TCGA.CN.5366.01A	360	1	51	MALE	G2	Stage IVA	T4a	N2c	M0	0.686433
TCGA.T3.A92M.01A	417	0	52	MALE	G2	Stage IVA	T4a	N2c	M0	1.6867
TCGA.CX.7086.01A	573	0	53	MALE	G2	Stage IVA	T4a	N2c	M0	0.490057
TCGA.CN.5364.01A	493	1	55	MALE	G2	Stage IVA	T4a	N2c	M0	0.651408
TCGA.CV.6951.01A	915	1	57	MALE	G2	Stage IVA	T4a	N2c	M0	0.25411
TCGA.CQ.A4CH.01A	379	1	58	MALE	G2	Stage IVA	T4a	N2c	M0	0.932439
TCGA.BA.A6D8.01A	850	0	59	MALE	G2	Stage IVA	T4a	N2c	M0	0.564915
TCGA.DQ.5629.01A	941	1	64	MALE	G2	Stage IVA	T4a	N2c	M0	0.289598
TCGA.CV.6956.01A	217	1	67	MALE	G2	Stage IVA	T4a	N2c	M0	0.0409626
TCGA.CR.7399.01A	181	0	60	FEMALE	G3	Stage IVA	T4a	N2c	M0	1.50462
TCGA.CR.5248.01A	1663	0	53	MALE	G3	Stage IVA	T4a	N2c	M0	2.54151
TCGA.BB.4217.01A	187	0	68	MALE	G3	Stage IVA	T4a	N2c	M0	2.55942
TCGA.QK.A8Z7.01A	392	0	59	MALE	unknow	Stage IVA	T4a	N2c	M0	0.950319
TCGA.CR.6472.01A	1050	0	59	MALE	G3	Stage IVB	T2	N3	M0	0.897705
TCGA.BA.A8YP.01A	499	0	50	MALE	G2	Stage IVB	T4	N3	M0	0.765195
TCGA.CR.7367.01A	1440	0	52	MALE	G1	Stage IVB	T4a	N3	M0	0.849359
TCGA.CV.5978.01A	215	1	53	FEMALE	G2	Stage IVB	T4a	N3	M0	1.46069
TCGA.CN.5363.01A	253	1	48	MALE	G3	Stage IVB	T4a	N3	M0	0.798092
TCGA.HD.8634.01A	385	1	51	FEMALE	G2	Stage I	T1	unknow	M0	0.722641
TCGA.MT.A51W.01A	437	0	52	FEMALE	G2	Stage I	T1	unknow	M0	0.508023
TCGA.CV.7263.01A	560	1	64	MALE	G1	Stage II	T2	unknow	M0	0.923492
TCGA.HD.A6I0.01A	210	0	56	MALE	G1	Stage III	T3	unknow	M0	0.43189
TCGA.TN.A7HJ.01A	403	0	51	MALE	G2	Stage III	T3	unknow	M0	0.657914
TCGA.TN.A7HL.01A	619	0	59	MALE	G2	Stage IVA	T4a	unknow	M0	1.54597
TCGA.CR.6491.01A	693	0	60	MALE	G2	Stage IVA	T4a	unknow	M0	0.339137
TCGA.HD.7229.01A	1027	0	60	MALE	G3	Stage IVA	T4a	unknow	M0	0.691534
TCGA.T3.A92N.01A	95	1	79	MALE	G3	Stage IVC	T1	N1	M1	0.702569
TCGA.IQ.A6SH.01A	471	0	55	MALE	G1	Stage IVC	T2	N1	M1	0.802731
TCGA.QK.A8Z8.01A	171	1	60	FEMALE	G2	Stage IVC	T3	N1	M1	0.510759
TCGA.CN.5365.01A	351	1	38	MALE	G2	Stage IVC	T1	N2	M1	0.659833
TCGA.BA.6870.01A	451	1	60	FEMALE	G2	Stage IVC	T3	N2c	M1	1.13369
TCGA.IQ.A61H.01A	1138	0	76	MALE	G2	Stage II	T2	N0	unknow	0.625177
TCGA.IQ.A61E.01A	1147	0	55	FEMALE	G2	Stage III	T3	N0	unknow	0.909351
TCGA.MT.A67F.01A	384	0	60	FEMALE	G2	Stage IVA	T4	N0	unknow	2.10491
TCGA.KU.A66S.01A	406	1	69	FEMALE	G2	Stage III	T2	N1	unknow	0.485633
TCGA.BB.A6UO.01A	268	1	61	FEMALE	G2	Stage IVA	T3	N2	unknow	0.244156
TCGA.BB.A6UM.01A	393	0	52	MALE	unknow	Stage III	T2	N2b	unknow	0.75446
TCGA.QK.A8ZA.01A	371	1	60	MALE	G2	Stage IVA	T2	N2b	unknow	0.429428
TCGA.IQ.A61O.01A	421	1	43	MALE	unknow	Stage IVA	T2	N2b	unknow	0.812211
TCGA.QK.AA3K.01A	253	0	60	MALE	G2	Stage IVA	T3	N2b	unknow	1.31684
TCGA.UP.A6WW.01A	518	0	58	MALE	G2	Stage IVA	T2	N2c	unknow	1.36866
TCGA.IQ.A61G.01A	360	0	57	MALE	G2	Stage IVA	T4a	N2c	unknow	0.529871
TCGA.F7.A620.01A	543	0	47	MALE	G1	unknow	unknow	unknow	unknow	1.01421
TCGA.F7.A61V.01A	759	0	54	MALE	G1	unknow	unknow	unknow	unknow	0.415867
TCGA.F7.A61S.01A	576	0	62	MALE	G1	unknow	unknow	unknow	unknow	0.897008
TCGA.F7.A623.01A	616	0	70	MALE	G1	unknow	unknow	unknow	unknow	0.845831
TCGA.F7.A622.01A	359	1	75	MALE	G1	unknow	unknow	unknow	unknow	0.204767
TCGA.F7.A61W.01A	14	0	51	MALE	G2	unknow	unknow	unknow	unknow	0.304511
TCGA.CQ.A4C9.01A	707	0	56	MALE	G2	unknow	unknow	unknow	unknow	0.659194
TCGA.F7.A624.01A	378	0	73	MALE	G3	unknow	unknow	unknow	unknow	0.780478
TCGA.CQ.A4CI.01A	950	0	73	MALE	G3	unknow	unknow	unknow	unknow	0.43776
TCGA.CN.5361.01A	2120	1	80	MALE	G2	unknow	unknow	unknow	unknow	0.703898
TCGA.CQ.7063.01A	2133	0	59	FEMALE	G1	unknow	unknow	unknow	unknow	1.62919
TCGA.F7.A50G.01A	616	0	66	MALE	G1	unknow	unknow	unknow	unknow	1.05339
TCGA.F7.A50J.01A	947	0	67	FEMALE	G2	unknow	unknow	unknow	unknow	0.670478
TCGA.F7.A50I.01A	92	0	72	MALE	G2	unknow	unknow	unknow	unknow	0.792772
