# Supplementary material for: ZC3H12D upregulation in head and neck squamous cell carcinoma: a potential prognostic biomarker associated with immune infiltration
Source: Braz J Med Biol Res. 2025 Feb 3;58:e14227. doi: 10.1590/1414-431X2024e14227 (PMC11793147; doi:10.1590/1414-431X2024e14227)
Supplement: Supplementary file 1 [file 1414-431X-bjmbr-58-e14227-suppl.zip › 14227_Supplementary Table S2.xlsx]

## Sheet: Sheet1
Table S2. Results of co-expression analysis of ZC3H12D-related genes.
Gene	Cor	P-value	FDR (BH)	Event_SD	Event_TD
ZC3H12D	1	1e-171	1e-167	516	516
IKZF1	0.881725	3.87818e-171	3.90998e-167	516	520
DOCK2	0.874813	3.68666e-165	2.47793e-161	516	520
PTPRC	0.868305	7.56751e-160	3.81478e-156	516	520
P2RY10	0.866903	9.69317e-159	3.90906e-155	516	516
ZNF831	0.861919	6.65561e-155	2.23673e-151	516	514
PRKCB	0.859763	2.73288e-153	7.87226e-150	516	520
CD28	0.858468	2.47348e-152	6.23442e-149	516	519
IL10RA	0.854411	2.13035e-149	4.77293e-146	516	520
SPN	0.85373	6.49119e-149	1.30888e-145	516	520
EVI2B	0.853613	7.85954e-149	1.44073e-145	516	520
ITK	0.850583	1.03932e-146	1.74641e-143	516	519
WDFY4	0.849541	5.44586e-146	8.44694e-143	516	520
PPP1R16B	0.848214	4.4019e-145	6.33999e-142	516	520
NCKAP1L	0.845111	5.39853e-143	7.25707e-140	516	520
IRF8	0.842931	1.48899e-141	1.8765e-138	516	520
SNX20	0.842208	4.41953e-141	5.24208e-138	516	519
GVIN1	0.837722	3.36531e-138	3.7461e-135	516	516
SLAMF1	0.837689	3.52985e-138	3.7461e-135	516	520
SASH3	0.832792	3.92291e-135	3.95507e-132	516	520
ITGAL	0.828269	2.09046e-132	2.00724e-129	516	520
SLAMF6	0.828199	2.30081e-132	2.1088e-129	516	520
CD5	0.827944	3.25941e-132	2.85751e-129	516	520
PIK3CG	0.827191	9.08499e-132	7.6329e-129	516	518
PIK3R5	0.826681	1.81406e-131	1.46315e-128	516	520
TAGAP	0.82425	4.75468e-130	3.68744e-127	516	520
CCR4	0.823096	2.19911e-129	1.64233e-126	516	503
BTLA	0.822798	3.26035e-129	2.34792e-126	516	512
APBB1IP	0.821595	1.58809e-128	1.10421e-125	516	520
CD53	0.821205	2.64623e-128	1.77862e-125	516	520
KIAA0748	0.820398	7.58136e-128	4.93131e-125	516	517
GPR174	0.82	1.27256e-127	8.01873e-125	516	475
IL21R	0.819395	2.78438e-127	1.70134e-124	516	520
BTK	0.818947	4.96546e-127	2.94481e-124	516	520
ARHGAP30	0.818312	1.12376e-126	6.47416e-124	516	520
PREX1	0.818201	1.29673e-126	7.15178e-124	516	520
KCNA3	0.818191	1.31232e-126	7.15178e-124	516	503
CYTIP	0.818157	1.37214e-126	7.28101e-124	516	520
CD226	0.816123	1.83454e-125	9.48505e-123	516	511
SELL	0.813977	2.73362e-124	1.37802e-121	516	520
LAX1	0.813503	4.94072e-124	2.42987e-121	516	518
IL16	0.810955	1.15717e-122	5.55553e-120	516	520
P2RY8	0.810693	1.59599e-122	7.4841e-120	516	520
IRF4	0.810421	2.22848e-122	1.00991e-119	516	520
CD3G	0.810412	2.25382e-122	1.00991e-119	516	515
GRAP2	0.810311	2.5485e-122	1.11713e-119	516	518
FMNL1	0.809006	1.25028e-121	5.36398e-119	516	520
CD84	0.808159	3.48971e-121	1.46597e-118	516	520
CCR5	0.806906	1.57666e-120	6.48813e-118	516	520
LCP2	0.806872	1.64168e-120	6.62056e-118	516	520
RASSF2	0.806563	2.37864e-120	9.4045e-118	516	520
SLA	0.805987	4.73162e-120	1.83478e-117	516	520
CD37	0.805904	5.22517e-120	1.98793e-117	516	520
FLT3	0.804975	1.57596e-119	5.88475e-117	516	511
UBASH3A	0.802882	1.85724e-118	6.809e-116	516	517
GPRIN3	0.80228	3.75869e-118	1.3534e-115	516	520
SH2D1A	0.801743	7.02974e-118	2.4868e-115	516	518
CXorf21	0.800182	4.28633e-117	1.49016e-114	516	517
BIN2	0.79928	1.21115e-116	4.13925e-114	516	520
IL2RB	0.798843	1.99739e-116	6.71255e-114	516	520
FCRL3	0.798625	2.56419e-116	8.47611e-114	516	499
CCR2	0.798273	3.83224e-116	1.24634e-113	516	518
CD48	0.79686	1.90975e-115	6.11242e-113	516	520
TNFSF8	0.796586	2.60436e-115	8.20537e-113	516	508
CD180	0.794998	1.55413e-114	4.82115e-112	516	520
FOXP3	0.794847	1.84117e-114	5.62506e-112	516	520
SELPLG	0.793898	5.3102e-114	1.59813e-111	516	520
ARHGEF6	0.792704	1.99915e-113	5.92807e-111	516	520
GPR65	0.790286	2.84997e-112	8.32852e-110	516	520
TIGIT	0.789325	8.11471e-112	2.3375e-109	516	519
TLR7	0.788598	1.78263e-111	5.06266e-109	516	517
CD4	0.78805	3.22275e-111	9.02549e-109	516	520
ARHGAP15	0.787796	4.23736e-111	1.17044e-108	516	520
CCR6	0.787324	7.03746e-111	1.91761e-108	516	520
AKNA	0.786661	1.43395e-110	3.85522e-108	516	520
ICOS	0.786069	2.6999e-110	7.16326e-108	516	520
CD3E	0.784972	8.66477e-110	2.26904e-107	516	520
CD96	0.784566	1.33255e-109	3.4448e-107	516	520
MPEG1	0.784243	1.875e-109	4.78577e-107	516	520
RHOH	0.78321	5.56867e-109	1.40358e-106	516	520
CYBB	0.781848	2.31859e-108	5.77185e-106	516	520
CECR1	0.781781	2.48558e-108	6.1121e-106	516	520
CD40LG	0.78134	3.93252e-108	9.55365e-106	516	489
CXCR3	0.780089	1.43932e-107	3.45504e-105	516	519
MYO1F	0.779992	1.59085e-107	3.77386e-105	516	520
CSF2RB	0.779787	1.96707e-107	4.6121e-105	516	520
TRAT1	0.77938	2.99296e-107	6.93678e-105	516	486
CD2	0.778821	5.31435e-107	1.21771e-104	516	520
CD27	0.778647	6.35099e-107	1.43889e-104	516	520
RCSD1	0.777299	2.52112e-106	5.64843e-104	516	520
LILRB1	0.777251	2.6462e-106	5.86351e-104	516	520
GAB3	0.776678	4.7404e-106	1.03897e-103	516	520
TNFRSF1B	0.775074	2.39905e-105	5.20155e-103	516	520
SAMSN1	0.774544	4.08804e-105	8.76927e-103	516	520
CD6	0.774346	4.98726e-105	1.05856e-102	516	520
GIMAP4	0.773961	7.33345e-105	1.54033e-102	516	520
FERMT3	0.773454	1.21736e-104	2.5306e-102	516	520
DOCK8	0.773265	1.47017e-104	3.02496e-102	516	520
SPOCK2	0.773156	1.63814e-104	3.33651e-102	516	520
FAM78A	0.770877	1.56831e-103	3.16233e-101	516	520
IL2RA	0.768566	1.50884e-102	3.0123e-100	516	520
SLCO2B1	0.768188	2.18147e-102	4.31247e-100	516	520
C17orf87	0.767794	3.19782e-102	6.26028e-100	516	508
GIMAP6	0.767102	6.25081e-102	1.21194e-99	516	519
ABCD2	0.767073	6.4284e-102	1.2345e-99	516	498
FGL2	0.766541	1.07365e-101	2.04236e-99	516	520
LRRC33	0.766242	1.43254e-101	2.6996e-99	516	519
CXCR6	0.766122	1.60768e-101	3.00159e-99	516	520
EVI2A	0.765751	2.29706e-101	4.24934e-99	516	520
LY9	0.765231	3.78338e-101	6.93527e-99	516	518
CCR8	0.764902	5.18365e-101	9.4165e-99	516	496
DOCK10	0.76435	8.77825e-101	1.5804e-98	516	520
PLEK	0.763388	2.19236e-100	3.91209e-98	516	520
FCGR2C	0.761814	9.70689e-100	1.71693e-97	516	519
ANKRD44	0.761778	1.00423e-99	1.76081e-97	516	520
LOC100233209	0.761078	1.93792e-99	3.36865e-97	516	519
LCP1	0.760408	3.63003e-99	6.25607e-97	516	520
NLRC3	0.760068	4.99161e-99	8.52973e-97	516	519
LTA	0.759996	5.33403e-99	9.03827e-97	516	516
CCR7	0.759939	5.63051e-99	9.46113e-97	516	520
WAS	0.758638	1.88719e-98	3.1449e-96	516	520
TFEC	0.758485	2.17579e-98	3.59612e-96	516	520
MAP4K1	0.757761	4.24724e-98	6.96271e-96	516	520
FGD2	0.757408	5.88308e-98	9.56664e-96	516	520
PYHIN1	0.755727	2.75134e-97	4.43824e-95	516	513
IKZF3	0.755692	2.84286e-97	4.54948e-95	516	502
SIGLEC10	0.755109	4.8399e-97	7.6844e-95	516	520
TLR8	0.754757	6.66487e-97	1.04993e-94	516	520
CTSS	0.752656	4.46318e-96	6.97641e-94	516	520
MNDA	0.752532	4.9937e-96	7.74561e-94	516	520
WIPF1	0.752353	5.8634e-96	9.02516e-94	516	520
ARHGAP9	0.751574	1.18039e-95	1.80313e-93	516	520
NFAM1	0.751482	1.28166e-95	1.94311e-93	516	520
JAKMIP1	0.751254	1.57176e-95	2.36515e-93	516	511
SIRPG	0.748664	1.57282e-94	2.34922e-92	516	520
P2RY13	0.748339	2.09489e-94	3.10599e-92	516	517
SCML4	0.747595	4.03423e-94	5.93768e-92	516	505
TIFAB	0.745065	3.6812e-93	5.37882e-91	516	510
ALOX5	0.74418	7.9357e-93	1.15119e-90	516	520
GIMAP5	0.743665	1.2377e-92	1.78264e-90	516	520
RASAL3	0.743629	1.27723e-92	1.82652e-90	516	520
CELF2	0.743095	2.02321e-92	2.87296e-90	516	520
IPCEF1	0.742378	3.74601e-92	5.28214e-90	516	519
GIMAP7	0.741511	7.8723e-92	1.10234e-89	516	519
CXCR5	0.740634	1.66294e-91	2.31252e-89	516	515
ADORA2A	0.740236	2.33403e-91	3.22353e-89	516	520
FLI1	0.739909	3.07907e-91	4.22356e-89	516	520
CSF1R	0.739886	3.14134e-91	4.27986e-89	516	520
C5orf20	0.739592	4.02846e-91	5.45166e-89	516	512
SLA2	0.739465	4.48794e-91	6.03299e-89	516	520
GPSM3	0.738248	1.25372e-90	1.67417e-88	516	520
TNFRSF9	0.737719	1.95582e-90	2.59455e-88	516	520
FGR	0.736651	4.78474e-90	6.30585e-88	516	520
PARP15	0.736154	7.24646e-90	9.48815e-88	516	515
MGAT4A	0.735633	1.11798e-89	1.45439e-87	516	520
HLA-DOA	0.734829	2.17954e-89	2.81719e-87	516	520
IGSF6	0.734547	2.7522e-89	3.53474e-87	516	520
CYTH4	0.733791	5.14066e-89	6.56053e-87	516	520
CASS4	0.733409	7.04666e-89	8.93641e-87	516	520
IL2RG	0.731623	3.048e-88	3.84124e-86	516	520
NAPSB	0.730689	6.52335e-88	8.16999e-86	516	520
CYSLTR1	0.730065	1.08329e-87	1.34836e-85	516	516
GPR171	0.729594	1.58733e-87	1.96362e-85	516	518
DOK3	0.729408	1.84503e-87	2.26848e-85	516	520
FPR3	0.728605	3.52587e-87	4.30883e-85	516	520
PTPRJ	0.728188	4.93357e-87	5.9928e-85	516	520
KIF21B	0.72788	6.32059e-87	7.63164e-85	516	520
PDCD1	0.727747	7.03381e-87	8.44224e-85	516	518
KLHL6	0.727392	9.35154e-87	1.11577e-84	516	520
HLA-DMB	0.72709	1.19063e-86	1.41223e-84	516	520
GIMAP1	0.726749	1.56475e-86	1.84513e-84	516	520
THEMIS	0.726668	1.66905e-86	1.95668e-84	516	506
SIT1	0.726177	2.46975e-86	2.87861e-84	516	519
SIGLEC5	0.725875	3.13997e-86	3.63875e-84	516	517
GPR183	0.724764	7.59083e-86	8.74637e-84	516	520
GPR18	0.724404	1.00922e-85	1.15624e-83	516	517
CCR1	0.722599	4.18331e-85	4.74292e-83	516	520
C10orf128	0.722598	4.18687e-85	4.74292e-83	516	504
PTPN22	0.721625	8.97004e-85	1.01046e-82	516	520
ITGB2	0.72071	1.83152e-84	2.05171e-82	516	520
SPI1	0.720661	1.90189e-84	2.11877e-82	516	520
LOC100188949	0.720584	2.01961e-84	2.23755e-82	516	505
VAV1	0.720431	2.27439e-84	2.50606e-82	516	520
CIITA	0.720281	2.55675e-84	2.80187e-82	516	520
SLFN12L	0.72026	2.59713e-84	2.83073e-82	516	518
LCK	0.71898	7.00106e-84	7.58975e-82	516	520
ABI3	0.7189	7.44987e-84	8.03311e-82	516	520
IL12RB1	0.718764	8.26885e-84	8.86878e-82	516	520
CORO1A	0.718472	1.03603e-83	1.10532e-81	516	520
C8orf80	0.718029	1.45737e-83	1.54665e-81	516	498
TLR10	0.717838	1.68773e-83	1.78174e-81	516	513
F5	0.717465	2.24815e-83	2.36103e-81	516	520
PLCB2	0.71714	2.88411e-83	3.01323e-81	516	520
SLC7A7	0.715844	7.76388e-83	8.06963e-81	516	520
SAMD3	0.715113	1.35346e-82	1.39955e-80	516	512
TBC1D10C	0.714627	1.95695e-82	2.01326e-80	516	520
PLCL2	0.714176	2.75422e-82	2.81909e-80	516	520
FAM65B	0.71415	2.80865e-82	2.86028e-80	516	520
ITM2A	0.711927	1.49628e-81	1.51613e-79	516	520
SSTR3	0.71163	1.86973e-81	1.88506e-79	516	388
CTLA4	0.711622	1.88118e-81	1.88717e-79	516	519
CD69	0.710018	6.21939e-81	6.20831e-79	516	519
CSF2RA	0.708729	1.61616e-80	1.60533e-78	516	520
CD200R1	0.708083	2.60417e-80	2.57404e-78	516	516
2023-03-01	0.707884	3.01529e-80	2.96587e-78	516	519
P2RY14	0.707528	3.91878e-80	3.83584e-78	516	515
FCGR2B	0.707027	5.66036e-80	5.51379e-78	516	520
GZMK	0.706089	1.12511e-79	1.09071e-77	516	517
PARVG	0.705935	1.25883e-79	1.2145e-77	516	520
HLA-DPA1	0.704218	4.39365e-79	4.21874e-77	516	520
RASGRP3	0.702739	1.27907e-78	1.22233e-76	516	520
SLC8A1	0.702682	1.33315e-78	1.268e-76	516	520
PTPRCAP	0.702616	1.39828e-78	1.3237e-76	516	520
CD247	0.702431	1.59761e-78	1.50534e-76	516	520
CST7	0.702161	1.9392e-78	1.8187e-76	516	520
LAPTM5	0.701972	2.22207e-78	2.07434e-76	516	520
GAPT	0.701722	2.65854e-78	2.47036e-76	516	515
CD79B	0.70142	3.30014e-78	3.05248e-76	516	520
2023-09-01	0.700721	5.44309e-78	5.01162e-76	516	520
ENPP2	0.699406	1.38975e-77	1.27377e-75	516	520
C11orf21	0.699367	1.42826e-77	1.30314e-75	516	495
LAIR1	0.699079	1.75264e-77	1.5919e-75	516	520
P2RY12	0.698857	2.05196e-77	1.85542e-75	516	465
CD8A	0.698739	2.23044e-77	2.00779e-75	516	520
RNASE6	0.69823	3.19775e-77	2.86575e-75	516	520
CLECL1	0.697137	6.91325e-77	6.16809e-75	516	492
FAM46C	0.696958	7.84587e-77	6.96934e-75	516	520
HLA-DRA	0.696838	8.53505e-77	7.54828e-75	516	520
GPR141	0.696536	1.0553e-76	9.29217e-75	516	480
FCRL6	0.695095	2.89363e-76	2.53683e-74	516	495
GZMM	0.694993	3.10708e-76	2.71218e-74	516	516
HAVCR2	0.6947	3.81248e-76	3.31357e-74	516	520
NCF4	0.694658	3.9257e-76	3.39733e-74	516	520
C9orf139	0.693657	7.87493e-76	6.7859e-74	516	473
MS4A6A	0.69358	8.30628e-76	7.12714e-74	516	520
LILRA4	0.693535	8.57146e-76	7.32352e-74	516	503
HLA-DPB1	0.692967	1.27045e-75	1.0809e-73	516	520
TBX21	0.692921	1.31123e-75	1.11091e-73	516	517
HVCN1	0.692642	1.58988e-75	1.34135e-73	516	520
ADAMDEC1	0.692492	1.76409e-75	1.47804e-73	516	516
ARHGAP25	0.69249	1.76655e-75	1.47804e-73	516	520
TMEM176B	0.691965	2.53694e-75	2.11384e-73	516	520
SLAMF8	0.691713	3.01748e-75	2.50389e-73	516	520
CMKLR1	0.691137	4.48372e-75	3.70532e-73	516	520
TMEM156	0.690935	5.15235e-75	4.24049e-73	516	519
GJD3	0.690409	7.38862e-75	6.05627e-73	516	519
C3AR1	0.690361	7.63419e-75	6.23222e-73	516	520
GPR34	0.690099	9.13703e-75	7.42899e-73	516	520
IQGAP2	0.689388	1.48426e-74	1.20195e-72	516	520
CD74	0.68865	2.45395e-74	1.97926e-72	516	520
VCAM1	0.688117	3.52332e-74	2.83045e-72	516	520
2023-09-06	0.688031	3.73659e-74	2.98987e-72	516	520
C13orf18	0.687221	6.46567e-74	5.15312e-72	516	520
TRAF3IP3	0.687051	7.25467e-74	5.75918e-72	516	520
CD80	0.68649	1.05911e-73	8.37482e-72	516	520
TBXAS1	0.68564	1.87653e-73	1.47806e-71	516	520
TLR4	0.685506	2.05279e-73	1.6106e-71	516	520
CNR2	0.685134	2.63483e-73	2.05926e-71	516	411
SIGLEC8	0.685121	2.65814e-73	2.06945e-71	516	505
RGS18	0.684975	2.93123e-73	2.27328e-71	516	517
PLA2G2D	0.68445	4.16393e-73	3.21691e-71	516	492
MS4A1	0.683715	6.80271e-73	5.23549e-71	516	497
RGL4	0.683032	1.07159e-72	8.2158e-71	516	512
CYFIP2	0.682897	1.17206e-72	8.95209e-71	516	520
IL9R	0.682706	1.33063e-72	1.01248e-70	516	509
SPIB	0.682455	1.57224e-72	1.19183e-70	516	515
CLNK	0.682208	1.85147e-72	1.39824e-70	516	408
CSF1	0.681947	2.20027e-72	1.65546e-70	516	520
MCART6	0.681518	2.92324e-72	2.19123e-70	516	516
CD3D	0.681122	3.79506e-72	2.83421e-70	516	520
SUCNR1	0.68105	3.97944e-72	2.96094e-70	516	487
RASGRP4	0.680563	5.48645e-72	4.06724e-70	516	520
FUT7	0.6803	6.52187e-72	4.81711e-70	516	519
HLA-DQA1	0.680288	6.57614e-72	4.83946e-70	516	520
INPP5D	0.679006	1.52434e-71	1.1177e-69	516	520
LAT2	0.678855	1.68216e-71	1.22895e-69	516	520
TRAF1	0.678562	2.0364e-71	1.48238e-69	516	520
TLR9	0.678008	2.92422e-71	2.12101e-69	516	518
GIMAP8	0.677703	3.5654e-71	2.5768e-69	516	520
CD52	0.677541	3.96264e-71	2.85366e-69	516	520
LAT	0.677102	5.27017e-71	3.78177e-69	516	520
RASGRP2	0.677072	5.37159e-71	3.84088e-69	516	520
LRMP	0.67681	6.36652e-71	4.5362e-69	516	519
LILRB4	0.676337	8.65426e-71	6.14453e-69	516	520
TMEM176A	0.676191	9.50697e-71	6.72627e-69	516	520
CRTAM	0.676171	9.63491e-71	6.79295e-69	516	517
CFP	0.674655	2.56026e-70	1.79878e-68	516	520
KLRB1	0.674416	2.98551e-70	2.09027e-68	516	516
PLD4	0.673364	5.85893e-70	4.08787e-68	516	519
SRGN	0.672953	7.61987e-70	5.29817e-68	516	520
ATP8B4	0.672746	8.69485e-70	6.02484e-68	516	519
TNFSF13B	0.672187	1.24181e-69	8.57528e-68	516	520
GPR82	0.67175	1.6396e-69	1.12836e-67	516	508
CX3CR1	0.671515	1.90392e-69	1.30581e-67	516	516
STARD8	0.671422	2.02005e-69	1.38076e-67	516	520
NLRC4	0.670464	3.70551e-69	2.52425e-67	516	519
LILRA1	0.670429	3.78766e-69	2.57153e-67	516	478
AKAP5	0.669513	6.75383e-69	4.56994e-67	516	519
LRRC25	0.669379	7.34973e-69	4.95652e-67	516	520
CD22	0.668853	1.02275e-68	6.87426e-67	516	520
ENTPD1	0.668808	1.05246e-68	7.05044e-67	516	520
CLEC4A	0.668612	1.19059e-68	7.94934e-67	516	520
SYT11	0.66848	1.29314e-68	8.60555e-67	516	520
ARHGDIB	0.668162	1.57833e-68	1.04689e-66	516	520
PIM2	0.667871	1.89368e-68	1.25194e-66	516	520
RAB39B	0.667743	2.05179e-68	1.35203e-66	516	515
CLEC10A	0.667538	2.33244e-68	1.53196e-66	516	520
MAN1C1	0.667496	2.39511e-68	1.56802e-66	516	520
ARHGAP31	0.66674	3.83893e-68	2.50512e-66	516	520
PIK3R6	0.666036	5.95023e-68	3.87033e-66	516	519
DOK2	0.665757	7.07505e-68	4.58718e-66	516	520
GPR114	0.665287	9.47076e-68	6.12078e-66	516	517
LYZ	0.665231	9.80812e-68	6.31856e-66	516	520
AOAH	0.665157	1.02633e-67	6.59073e-66	516	520
ABCB1	0.664649	1.40586e-67	8.99927e-66	516	520
STAP1	0.66368	2.55576e-67	1.63083e-65	516	505
TNFAIP8L2	0.660208	2.13888e-66	1.36052e-64	516	520
C19orf35	0.659861	2.64063e-66	1.67439e-64	516	509
NAIP	0.658555	5.81976e-66	3.67867e-64	516	519
LILRB2	0.658366	6.5237e-66	4.11074e-64	516	520
TNFRSF13B	0.658149	7.43607e-66	4.67106e-64	516	453
CCRL2	0.657192	1.32305e-65	8.28509e-64	516	520
ALOX5AP	0.657174	1.33697e-65	8.34631e-64	516	520
CCL19	0.65697	1.5115e-65	9.40673e-64	516	520
ZAP70	0.656762	1.71244e-65	1.06245e-63	516	520
LTB	0.656512	1.98953e-65	1.23058e-63	516	520
ITGA4	0.656204	2.3922e-65	1.47512e-63	516	520
ACAP1	0.655761	3.11757e-65	1.91655e-63	516	520
SKAP1	0.655445	3.76506e-65	2.30756e-63	516	520
CD8B	0.655121	4.5674e-65	2.79082e-63	516	516
CXCR4	0.654555	6.3981e-65	3.89762e-63	516	520
SIGLEC7	0.654023	8.77976e-65	5.33238e-63	516	517
FCRL5	0.652939	1.66802e-64	1.01003e-62	516	501
SIGLEC9	0.652194	2.58872e-64	1.56284e-62	516	520
SLAMF7	0.652165	2.63364e-64	1.58521e-62	516	520
PVRIG	0.651969	2.95628e-64	1.77412e-62	516	520
HCLS1	0.651856	3.15944e-64	1.89041e-62	516	520
PLXNC1	0.651613	3.64501e-64	2.1745e-62	516	519
IL4I1	0.650617	6.54099e-64	3.89063e-62	516	520
CXCR2P1	0.650377	7.52651e-64	4.46366e-62	516	498
EOMES	0.650105	8.82657e-64	5.21933e-62	516	517
CD300LF	0.650035	9.19822e-64	5.42318e-62	516	520
KLRG1	0.650007	9.34951e-64	5.49631e-62	516	517
HCK	0.649379	1.34896e-63	7.90708e-62	516	520
ATP8A1	0.648878	1.80623e-63	1.05568e-61	516	520
ZNF366	0.648816	1.87237e-63	1.09117e-61	516	510
NFATC2	0.648768	1.92501e-63	1.11862e-61	516	507
GIMAP2	0.648682	2.02475e-63	1.17319e-61	516	520
POU2F2	0.648435	2.3373e-63	1.35041e-61	516	520
ICAM3	0.648018	2.97728e-63	1.71525e-61	516	520
CR1	0.647939	3.1168e-63	1.79052e-61	516	519
C1QC	0.647531	3.94745e-63	2.26126e-61	516	520
TARP	0.64724	4.67239e-63	2.66896e-61	516	502
CD19	0.646953	5.51527e-63	3.14153e-61	516	489
KIAA0125	0.645521	1.25915e-62	7.15199e-61	516	501
LGALS2	0.64378	3.41368e-62	1.93352e-60	516	512
RNF125	0.642359	7.66615e-62	4.32998e-60	516	520
RASSF4	0.64219	8.44183e-62	4.75478e-60	516	520
SIGLEC6	0.641977	9.52551e-62	5.3502e-60	516	462
KLRK1	0.640593	2.08456e-61	1.16758e-59	516	519
ZNF804A	0.639557	3.73573e-61	2.08662e-59	516	479
ST6GAL1	0.638966	5.20459e-61	2.89904e-59	516	520
FASLG	0.638857	5.53279e-61	3.07337e-59	516	510
IL18R1	0.638664	6.16679e-61	3.41613e-59	516	520
CD86	0.638328	7.44143e-61	4.11093e-59	516	520
JAK3	0.637272	1.34204e-60	7.39371e-59	516	520
SYNE1	0.637182	1.41088e-60	7.75175e-59	516	520
FGD5	0.636786	1.75942e-60	9.64046e-59	516	520
DENND1C	0.636647	1.90102e-60	1.03881e-58	516	520
FCRL1	0.63612	2.54725e-60	1.38818e-58	516	392
SCARF1	0.635559	3.47765e-60	1.89012e-58	516	520
CD79A	0.635404	3.78915e-60	2.05388e-58	516	519
ACE	0.635244	4.13898e-60	2.23749e-58	516	520
GGTA1	0.635114	4.44685e-60	2.39749e-58	516	520
ATP2A3	0.634735	5.48403e-60	2.9488e-58	516	520
FAM105A	0.634582	5.96636e-60	3.19962e-58	516	520
PILRA	0.634466	6.3626e-60	3.40306e-58	516	520
CD33	0.634073	7.89914e-60	4.21371e-58	516	520
RLTPR	0.633658	9.9279e-60	5.28196e-58	516	520
MS4A7	0.633556	1.05009e-59	5.57209e-58	516	520
GPR55	0.63325	1.24247e-59	6.57563e-58	516	518
SMAP2	0.633143	1.31762e-59	6.9551e-58	516	520
FCRL2	0.633047	1.38869e-59	7.31113e-58	516	423
CD7	0.632386	1.99516e-59	1.04766e-57	516	520
VASH1	0.631926	2.56589e-59	1.34386e-57	516	520
EBI3	0.631777	2.78396e-59	1.45429e-57	516	520
LPXN	0.631534	3.17897e-59	1.65407e-57	516	520
PRKAR2B	0.631532	3.1828e-59	1.65407e-57	516	520
ST8SIA4	0.631209	3.79593e-59	1.96764e-57	516	520
SUSD3	0.631112	4.00019e-59	2.0682e-57	516	520
PTPRO	0.629657	8.82211e-59	4.54959e-57	516	519
LY86	0.629584	9.17833e-59	4.72122e-57	516	520
PLA2G7	0.629317	1.06044e-58	5.44091e-57	516	520
FAIM3	0.628821	1.38724e-58	7.09958e-57	516	520
TCL1A	0.628648	1.52314e-58	7.77534e-57	516	473
CYSLTR2	0.628165	1.9767e-58	1.00652e-56	516	506
PTPN7	0.628026	2.13009e-58	1.08189e-56	516	520
P2RX1	0.627135	3.43924e-58	1.74243e-56	516	518
ITGA9	0.626768	4.18883e-58	2.11688e-56	516	519
AMICA1	0.625832	6.91413e-58	3.48541e-56	516	520
SIGLEC1	0.625802	7.02418e-58	3.53206e-56	516	520
C6orf97	0.625324	9.06865e-58	4.54876e-56	516	519
CD300A	0.624753	1.22938e-57	6.15118e-56	516	520
NKG7	0.624121	1.71986e-57	8.584e-56	516	520
CXCL13	0.623148	2.88185e-57	1.43481e-55	516	520
C16orf54	0.622166	4.84139e-57	2.40448e-55	516	520
TNFSF12	0.6219	5.57062e-57	2.75985e-55	516	520
HCST	0.62171	6.15605e-57	3.04241e-55	516	520
GYPC	0.619983	1.52454e-56	7.51611e-55	516	520
GBP4	0.619699	1.76848e-56	8.69746e-55	516	520
SH2D3C	0.619414	2.05183e-56	1.00665e-54	516	520
TRANK1	0.61928	2.20138e-56	1.07739e-54	516	520
ITGAX	0.618204	3.85412e-56	1.88171e-54	516	520
HLA-DRB1	0.618189	3.88615e-56	1.89276e-54	516	520
LOC100272216	0.618037	4.20412e-56	2.0427e-54	516	493
HLA-DQA2	0.617859	4.61287e-56	2.23591e-54	516	520
SPATA13	0.617707	4.99023e-56	2.41302e-54	516	519
RAB33A	0.617452	5.6959e-56	2.74766e-54	516	519
SARDH	0.617352	6.00039e-56	2.88763e-54	516	520
IL12B	0.616914	7.52558e-56	3.61299e-54	516	454
ITGB7	0.616805	7.96251e-56	3.81368e-54	516	520
CLEC6A	0.616719	8.3278e-56	3.97919e-54	516	399
DBH	0.615646	1.44857e-55	6.90521e-54	516	441
NCR3	0.614898	2.1283e-55	1.01215e-53	516	504
CHRNA6	0.614882	2.14612e-55	1.01822e-53	516	463
ZEB2	0.613674	3.98682e-55	1.88709e-53	516	520
FMNL3	0.613437	4.49963e-55	2.12484e-53	516	520
GPR84	0.613334	4.74355e-55	2.23479e-53	516	520
KLRD1	0.612898	5.92473e-55	2.78476e-53	516	515
PIK3AP1	0.61285	6.07386e-55	2.84821e-53	516	520
TLR1	0.612761	6.35369e-55	2.97253e-53	516	520
PRAM1	0.612487	7.30607e-55	3.41017e-53	516	519
RBP5	0.612193	8.48651e-55	3.95201e-53	516	515
TIMD4	0.612105	8.8774e-55	4.12451e-53	516	395
ADPRH	0.611979	9.46242e-55	4.38621e-53	516	520
IGJ	0.611299	1.33635e-54	6.18033e-53	516	520
LOC96610	0.610796	1.72445e-54	7.95692e-53	516	520
TMEM149	0.610522	1.98089e-54	9.11931e-53	516	520
TNFRSF17	0.609821	2.82227e-54	1.29631e-52	516	486
NCF1B	0.609661	3.05982e-54	1.40223e-52	516	520
HLA-DMA	0.609283	3.70185e-54	1.69261e-52	516	520
SFMBT2	0.609257	3.75104e-54	1.71122e-52	516	518
C2	0.609017	4.23347e-54	1.92695e-52	516	520
SIGLEC14	0.608774	4.7828e-54	2.17208e-52	516	502
C1orf38	0.608683	5.00782e-54	2.26916e-52	516	520
APOBEC3G	0.608507	5.46834e-54	2.47228e-52	516	520
FCER1G	0.608407	5.75092e-54	2.58897e-52	516	520
TRPV2	0.608407	5.75212e-54	2.58897e-52	516	520
GPR25	0.608342	5.94176e-54	2.66837e-52	516	411
PLA1A	0.608103	6.69954e-54	3.00199e-52	516	515
AGAP2	0.60763	8.4918e-54	3.79664e-52	516	520
GMIP	0.607459	9.24889e-54	4.12599e-52	516	520
SP140	0.607402	9.51404e-54	4.2349e-52	516	520
FNBP1	0.607375	9.64568e-54	4.28404e-52	516	520
SH2B3	0.607224	1.04043e-53	4.61084e-52	516	520
GNG2	0.605272	2.75127e-53	1.21659e-51	516	520
GPR31	0.604607	3.8245e-53	1.68747e-51	516	238
BATF	0.604574	3.88887e-53	1.71212e-51	516	520
RGS13	0.603737	5.88143e-53	2.58373e-51	516	479
C1orf162	0.6034	6.94714e-53	3.04527e-51	516	520
GNGT2	0.603296	7.31015e-53	3.19744e-51	516	520
SAMHD1	0.603274	7.39181e-53	3.22616e-51	516	520
FAM129C	0.602997	8.47255e-53	3.68986e-51	516	474
LGALS9	0.602624	1.01803e-52	4.42403e-51	516	520
NCR1	0.602249	1.22378e-52	5.30675e-51	516	407
TMEM150B	0.601797	1.52793e-52	6.6114e-51	516	514
FYN	0.601335	1.91604e-52	8.27304e-51	516	520
ZBP1	0.601185	2.06213e-52	8.88478e-51	516	517
HMHA1	0.600034	3.61678e-52	1.55498e-50	516	520
LILRA6	0.599979	3.71528e-52	1.59394e-50	516	520
C19orf38	0.599787	4.0787e-52	1.74613e-50	516	520
MEI1	0.599721	4.21242e-52	1.79956e-50	516	519
C1QB	0.599433	4.84543e-52	2.06561e-50	516	520
SIRPB2	0.598914	6.23583e-52	2.65273e-50	516	518
CCDC69	0.598783	6.64525e-52	2.82094e-50	516	520
CLEC4C	0.598721	6.84881e-52	2.90125e-50	516	327
CPVL	0.598584	7.32065e-52	3.09462e-50	516	520
PRF1	0.598574	7.3565e-52	3.10328e-50	516	520
CD163	0.598219	8.73607e-52	3.67754e-50	516	520
FCRL4	0.597792	1.07415e-51	4.51233e-50	516	381
MCOLN2	0.596887	1.66257e-51	6.96965e-50	516	520
ADAM6	0.596755	1.77173e-51	7.41185e-50	516	520
PACSIN1	0.596487	2.01544e-51	8.41392e-50	516	513
HSF5	0.595399	3.39919e-51	1.41614e-49	516	357
FCGR3A	0.594742	4.65588e-51	1.9357e-49	516	520
GMFG	0.594332	5.6633e-51	2.34969e-49	516	520
LILRA2	0.594323	5.68738e-51	2.35483e-49	516	519
C17orf60	0.594198	6.03734e-51	2.49461e-49	516	515
ADAM28	0.59343	8.70926e-51	3.59128e-49	516	519
PAQR8	0.591852	1.84264e-50	7.58265e-49	516	520
ANKRD55	0.591771	1.91455e-50	7.86253e-49	516	453
ITGAM	0.591051	2.69102e-50	1.10288e-48	516	520
CARD8	0.590842	2.96985e-50	1.21469e-48	516	520
TM6SF1	0.590208	4.00392e-50	1.63431e-48	516	520
ZNF80	0.590083	4.24743e-50	1.7302e-48	516	453
IDO2	0.589726	5.0239e-50	2.04238e-48	516	453
SLC24A4	0.589621	5.27814e-50	2.14141e-48	516	504
STAB1	0.589382	5.90409e-50	2.39056e-48	516	520
STAT4	0.5888	7.75666e-50	3.13438e-48	516	520
PTCRA	0.587656	1.3247e-49	5.34225e-48	516	453
GPR132	0.586605	2.16108e-49	8.6978e-48	516	520
RAB37	0.586197	2.61218e-49	1.04924e-47	516	520
HLA-DRB5	0.585924	2.96453e-49	1.18841e-47	516	520
TXK	0.585897	3.00284e-49	1.20138e-47	516	509
ZNF671	0.585481	3.64091e-49	1.45377e-47	516	519
TREML2	0.584919	4.72292e-49	1.88208e-47	516	511
UBD	0.58453	5.65113e-49	2.24752e-47	516	520
TTC24	0.584489	5.75944e-49	2.28609e-47	516	440
MS4A4A	0.584475	5.79668e-49	2.29635e-47	516	520
IL18RAP	0.584449	5.86592e-49	2.31922e-47	516	517
CLEC9A	0.584288	6.31787e-49	2.49303e-47	516	466
TYROBP	0.584252	6.42425e-49	2.53005e-47	516	520
UCP2	0.583754	8.0803e-49	3.17605e-47	516	520
CLIC5	0.583552	8.86949e-49	3.47946e-47	516	518
CAMK4	0.583546	8.89488e-49	3.48265e-47	516	513
CD300C	0.583446	9.3134e-49	3.63945e-47	516	520
AFF3	0.583431	9.37612e-49	3.65687e-47	516	510
LILRB5	0.58303	1.1273e-48	4.3882e-47	516	519
TSPAN32	0.582805	1.25042e-48	4.85807e-47	516	512
FAM18A	0.581551	2.22018e-48	8.60919e-47	516	519
HNMT	0.581535	2.23572e-48	8.65281e-47	516	520
ZBTB46	0.581192	2.615e-48	1.01013e-46	516	520
SIDT1	0.580979	2.88201e-48	1.11114e-46	516	519
CXCL9	0.580816	3.10376e-48	1.19435e-46	516	520
B3GAT1	0.578437	9.13949e-48	3.51026e-46	516	496
FCRLA	0.57843	9.16755e-48	3.51434e-46	516	515
DERL3	0.578069	1.07899e-47	4.1284e-46	516	520
LAG3	0.577989	1.11898e-47	4.2733e-46	516	520
LST1	0.577953	1.13702e-47	4.33399e-46	516	520
LILRB3	0.577716	1.26544e-47	4.81442e-46	516	520
CD83	0.577174	1.61547e-47	6.13452e-46	516	520
RGS1	0.577026	1.72667e-47	6.54445e-46	516	520
SNAI3	0.57682	1.89433e-47	7.16646e-46	516	520
APOB48R	0.576476	2.21088e-47	8.34836e-46	516	520
HLA-DQB1	0.576445	2.24188e-47	8.44957e-46	516	520
AIF1	0.575823	2.963e-47	1.11466e-45	516	520
IKZF4	0.575631	3.22893e-47	1.21244e-45	516	520
RTN1	0.575048	4.19089e-47	1.57073e-45	516	520
SHE	0.574832	4.61476e-47	1.72638e-45	516	520
LCN10	0.57481	4.66134e-47	1.74058e-45	516	497
BCL2L14	0.574758	4.77073e-47	1.77813e-45	516	510
GZMH	0.573904	6.97819e-47	2.59609e-45	516	515
FAM49A	0.573585	8.04411e-47	2.98713e-45	516	520
ACSM5	0.57339	8.77094e-47	3.25105e-45	516	448
PIP4K2A	0.573006	1.0402e-46	3.84853e-45	516	520
CPNE5	0.572666	1.20963e-46	4.46721e-45	516	520
NCF1C	0.572561	1.26705e-46	4.67072e-45	516	519
FYB	0.572184	1.49687e-46	5.50781e-45	516	520
FCGR1A	0.572178	1.50125e-46	5.5139e-45	516	519
ANXA6	0.571704	1.85078e-46	6.78528e-45	516	520
TTBK1	0.571666	1.88248e-46	6.88898e-45	516	514
MGC29506	0.571171	2.34227e-46	8.55607e-45	516	519
CCL4	0.571	2.52498e-46	9.20683e-45	516	520
RSPO1	0.570771	2.79372e-46	1.01683e-44	516	484
NCF1	0.569951	4.00595e-46	1.45542e-44	516	520
KCNAB2	0.56971	4.45145e-46	1.61437e-44	516	520
IL21	0.569551	4.77344e-46	1.72804e-44	516	164
IRAK3	0.569102	5.81202e-46	2.10024e-44	516	520
C4A	0.569082	5.86262e-46	2.11474e-44	516	520
PLEKHO2	0.567955	9.59133e-46	3.45356e-44	516	520
CSF3R	0.567915	9.76035e-46	3.50816e-44	516	520
APOBEC3D	0.567823	1.01605e-45	3.64548e-44	516	519
PPM1K	0.566762	1.6122e-45	5.77414e-44	516	520
CCL18	0.566731	1.6341e-45	5.8422e-44	516	520
ANKRD58	0.566411	1.87721e-45	6.69947e-44	516	519
RGL1	0.566194	2.0628e-45	7.3488e-44	516	520
CEACAM21	0.565454	2.84132e-45	1.01045e-43	516	516
TMEM140	0.565282	3.06087e-45	1.08661e-43	516	520
ARSB	0.565183	3.19443e-45	1.13203e-43	516	520
CD209	0.565121	3.28101e-45	1.16067e-43	516	520
LRRK2	0.564777	3.80626e-45	1.34412e-43	516	519
MAP1LC3C	0.564759	3.8364e-45	1.3524e-43	516	449
RAB39	0.564732	3.88004e-45	1.3654e-43	516	480
RUNX3	0.564625	4.06401e-45	1.42764e-43	516	520
KCNJ10	0.564337	4.6002e-45	1.61319e-43	516	490
RUFY4	0.563963	5.40533e-45	1.89224e-43	516	509
BHLHE22	0.563945	5.44721e-45	1.9036e-43	516	517
HK3	0.56383	5.72323e-45	1.9966e-43	516	520
ITGA8	0.56231	1.09802e-44	3.82391e-43	516	500
S1PR1	0.561986	1.26103e-44	4.38405e-43	516	520
SELP	0.561829	1.34862e-44	4.68049e-43	516	519
CCL22	0.561781	1.37699e-44	4.77074e-43	516	520
PNOC	0.561628	1.46948e-44	5.08245e-43	516	495
NLRP3	0.561571	1.50548e-44	5.19804e-43	516	520
BFSP2	0.561435	1.59607e-44	5.50138e-43	516	406
CTSO	0.561194	1.76803e-44	6.08372e-43	516	520
SPATC1	0.560688	2.19332e-44	7.53428e-43	516	492
ARHGAP26	0.559487	3.65177e-44	1.25228e-42	516	520
IL18BP	0.559428	3.74486e-44	1.28203e-42	516	520
CD72	0.559249	4.03925e-44	1.38046e-42	516	519
HSH2D	0.559144	4.22218e-44	1.44054e-42	516	520
IL10	0.558913	4.65638e-44	1.586e-42	516	518
N4BP2L1	0.558518	5.50118e-44	1.87059e-42	516	519
PPM1M	0.558369	5.85868e-44	1.98879e-42	516	520
FCER2	0.557651	7.92971e-44	2.6873e-42	516	439
GIT2	0.556706	1.17962e-43	3.99092e-42	516	520
BCL2	0.556317	1.38884e-43	4.6909e-42	516	520
FPR1	0.556002	1.58473e-43	5.34356e-42	516	520
C1QA	0.555815	1.71355e-43	5.76828e-42	516	520
PKHD1L1	0.554933	2.47721e-43	8.32508e-42	516	438
SERPINB9	0.554784	2.63597e-43	8.84388e-42	516	520
ABCA6	0.554759	2.66372e-43	8.92215e-42	516	519
BLK	0.554165	3.41173e-43	1.14087e-41	516	488
PTGER2	0.553946	3.73681e-43	1.2475e-41	516	519
SLC40A1	0.553886	3.83093e-43	1.27681e-41	516	520
C5orf56	0.553869	3.85884e-43	1.28399e-41	516	520
RGAG4	0.553487	4.52116e-43	1.50189e-41	516	519
CCDC141	0.553376	4.73429e-43	1.5701e-41	516	498
VNN2	0.552395	7.10748e-43	2.35329e-41	516	519
ARHGAP18	0.552252	7.54183e-43	2.49301e-41	516	520
DOK1	0.552054	8.18397e-43	2.70084e-41	516	520
APOBEC3H	0.551885	8.77753e-43	2.89199e-41	516	516
PRELP	0.550857	1.34095e-42	4.41091e-41	516	520
ELAVL4	0.550649	1.4603e-42	4.7957e-41	516	433
CD1E	0.550539	1.52796e-42	5.00973e-41	516	513
GPR120	0.54974	2.121e-42	6.94282e-41	516	445
DNAH1	0.54897	2.90668e-42	9.49925e-41	516	520
HAPLN3	0.548447	3.60004e-42	1.17462e-40	516	520
GFRA2	0.548184	4.0077e-42	1.30551e-40	516	519
NHSL2	0.54793	4.44462e-42	1.4455e-40	516	516
ELMO1	0.547802	4.68183e-42	1.5202e-40	516	520
PTPN6	0.546444	8.12935e-42	2.63537e-40	516	520
ADAM19	0.545947	9.94294e-42	3.21813e-40	516	520
CACNA2D4	0.545575	1.15557e-41	3.73411e-40	516	519
KCNA2	0.545359	1.26123e-41	4.06903e-40	516	349
KLRC4	0.544929	1.5e-41	4.83161e-40	516	349
IL3RA	0.544905	1.51454e-41	4.87069e-40	516	520
POU2AF1	0.544646	1.68121e-41	5.39806e-40	516	519
FCGR1B	0.543305	2.88283e-41	9.24155e-40	516	520
SCUBE1	0.541813	5.23688e-41	1.67613e-39	516	511
ARHGAP6	0.541708	5.45998e-41	1.74477e-39	516	518
JAK2	0.540615	8.43809e-41	2.69218e-39	516	520
STAMBPL1	0.540064	1.05009e-40	3.34501e-39	516	520
MAP3K14	0.540028	1.06536e-40	3.38832e-39	516	520
ABI3BP	0.539958	1.0954e-40	3.47838e-39	516	518
IDO1	0.539287	1.42884e-40	4.53005e-39	516	520
ZNF683	0.539259	1.44477e-40	4.57338e-39	516	514
FCGR1C	0.539033	1.57975e-40	4.99279e-39	516	517
FCGR2A	0.538345	2.07307e-40	6.54169e-39	516	520
SYNRG	0.538287	2.12135e-40	6.68357e-39	516	520
BTN2A2	0.537884	2.48653e-40	7.8219e-39	516	520
KIAA1274	0.53784	2.52937e-40	7.94426e-39	516	520
PLCL1	0.537666	2.70959e-40	8.49708e-39	516	520
GP1BA	0.53753	2.85863e-40	8.95052e-39	516	472
COL29A1	0.537268	3.16834e-40	9.90486e-39	516	451
LOC115110	0.536498	4.28642e-40	1.33795e-38	516	519
GALM	0.53543	6.51054e-40	2.02903e-38	516	520
PTGDS	0.535385	6.62721e-40	2.06221e-38	516	520
ZNF835	0.535178	7.18418e-40	2.23208e-38	516	450
HLA-DRB6	0.535114	7.36521e-40	2.2848e-38	516	516
TNFSF13	0.534969	7.79367e-40	2.414e-38	516	520
A2M	0.534856	8.14633e-40	2.51937e-38	516	520
ABCB4	0.533094	1.61609e-39	4.99034e-38	516	520
CD1C	0.532541	2.00179e-39	6.17188e-38	516	518
CD1B	0.532041	2.42848e-39	7.476e-38	516	495
PDE4B	0.53169	2.78108e-39	8.54843e-38	516	520
ENPP4	0.531317	3.2115e-39	9.85643e-38	516	519
RAB42	0.531311	3.21916e-39	9.86491e-38	516	518
C14orf139	0.531118	3.46741e-39	1.06095e-37	516	519
EMR4P	0.531058	3.54857e-39	1.08414e-37	516	489
TNFRSF4	0.530962	3.68122e-39	1.12297e-37	516	520
FCN1	0.53066	4.13545e-39	1.25963e-37	516	519
FAM107B	0.530634	4.17629e-39	1.27015e-37	516	520
C15orf53	0.530362	4.63689e-39	1.40811e-37	516	345
TSHR	0.529899	5.53858e-39	1.6794e-37	516	435
PTGER4	0.529884	5.57042e-39	1.68652e-37	516	520
PDE1B	0.529545	6.3433e-39	1.91764e-37	516	520
COL6A6	0.528837	8.31808e-39	2.51086e-37	516	509
MMP25	0.528584	9.16039e-39	2.76099e-37	516	520
IL7R	0.528513	9.41443e-39	2.83332e-37	516	519
SLC6A12	0.52833	1.00957e-38	3.03384e-37	516	518
GRIN3A	0.528121	1.09322e-38	3.2803e-37	516	518
CD163L1	0.527644	1.3111e-38	3.92823e-37	516	520
CLIC2	0.527531	1.36841e-38	4.09386e-37	516	520
GPR15	0.527406	1.4355e-38	4.2882e-37	516	466
CMAH	0.526794	1.81135e-38	5.40298e-37	516	520
HLA-DPB2	0.526627	1.92974e-38	5.74761e-37	516	486
GZMB	0.526428	2.08088e-38	6.18863e-37	516	520
CTSW	0.526349	2.14365e-38	6.36591e-37	516	520
FRZB	0.526289	2.19364e-38	6.50479e-37	516	520
RAI2	0.525993	2.45318e-38	7.26371e-37	516	518
NFKBID	0.525856	2.58445e-38	7.64117e-37	516	520
HRH2	0.525073	3.47399e-38	1.02561e-36	516	513
IFNG	0.524906	3.69963e-38	1.09063e-36	516	485
GPR133	0.524876	3.74118e-38	1.10127e-36	516	517
MIR155HG	0.524851	3.77774e-38	1.11041e-36	516	518
TMEM71	0.524815	3.82842e-38	1.12367e-36	516	520
MSR1	0.524334	4.58973e-38	1.34516e-36	516	520
WDR7	0.524309	4.63321e-38	1.35594e-36	516	520
TNIK	0.524229	4.77497e-38	1.3954e-36	516	519
C18orf1	0.524121	4.97202e-38	1.45088e-36	516	520
KCNMB1	0.523158	7.13872e-38	2.08013e-36	516	520
MAP3K3	0.523111	7.26753e-38	2.11461e-36	516	520
CRLF2	0.522185	1.02774e-37	2.98607e-36	516	384
BANK1	0.522045	1.0831e-37	3.14239e-36	516	518
EMILIN2	0.521595	1.28105e-37	3.71136e-36	516	520
GHRL	0.521494	1.33031e-37	3.84856e-36	516	477
APOL6	0.521309	1.42527e-37	4.11735e-36	516	520
DNAJC5B	0.521271	1.4453e-37	4.16925e-36	516	466
C5orf41	0.52104	1.57523e-37	4.53756e-36	516	520
IFI30	0.520899	1.66062e-37	4.7767e-36	516	520
CR2	0.520595	1.85952e-37	5.34122e-36	516	445
CAMK1	0.520543	1.89579e-37	5.43766e-36	516	520
ARHGAP20	0.520501	1.92535e-37	5.51458e-36	516	518
HGF	0.520403	1.99655e-37	5.71042e-36	516	513
GNG7	0.520394	2.00327e-37	5.72152e-36	516	520
CD14	0.520262	2.10407e-37	6.00093e-36	516	520
TNFSF14	0.520211	2.14448e-37	6.10752e-36	516	498
SH3KBP1	0.520025	2.2979e-37	6.53524e-36	516	520
CYP27A1	0.519111	3.22398e-37	9.15611e-36	516	520
MGAT3	0.519078	3.26396e-37	9.2566e-36	516	520
PTPRB	0.519012	3.34433e-37	9.47122e-36	516	520
ATP10A	0.518948	3.42378e-37	9.68262e-36	516	520
GLCCI1	0.518719	3.72627e-37	1.05233e-35	516	520
PECAM1	0.518508	4.02818e-37	1.136e-35	516	520
SLC18A2	0.518462	4.09828e-37	1.15416e-35	516	506
ITGAD	0.518383	4.21925e-37	1.18657e-35	516	412
MS4A14	0.518004	4.85246e-37	1.36274e-35	516	520
KMO	0.517529	5.78019e-37	1.62103e-35	516	520
ID2	0.517524	5.79098e-37	1.6218e-35	516	520
HSD11B1	0.517364	6.14177e-37	1.71765e-35	516	516
FAM13B	0.517015	6.98206e-37	1.94995e-35	516	520
LIMD2	0.516963	7.11818e-37	1.98521e-35	516	520
CEP120	0.51681	7.52761e-37	2.0965e-35	516	520
FBLN5	0.51611	9.73146e-37	2.70655e-35	516	520
PARM1	0.516022	1.00513e-36	2.79167e-35	516	520
ETS1	0.515693	1.13383e-36	3.14478e-35	516	520
MMRN1	0.515356	1.28235e-36	3.55183e-35	516	513
DPT	0.515213	1.35119e-36	3.73737e-35	516	519
IQSEC1	0.514771	1.58767e-36	4.38544e-35	516	520
MYO1G	0.51451	1.74616e-36	4.81663e-35	516	520
DPEP2	0.514287	1.89369e-36	5.21644e-35	516	520
SNED1	0.514262	1.91097e-36	5.25687e-35	516	520
FAM26F	0.514201	1.95399e-36	5.36788e-35	516	520
SEMA4D	0.514053	2.06208e-36	5.65711e-35	516	520
IFFO1	0.513915	2.16846e-36	5.94086e-35	516	520
TNFSF15	0.513626	2.40837e-36	6.5892e-35	516	507
ITPR1	0.513107	2.90734e-36	7.94359e-35	516	520
TCF7	0.512765	3.29156e-36	8.9812e-35	516	520
ADRA2A	0.511639	4.94606e-36	1.34773e-34	516	514
CD200	0.511633	4.95712e-36	1.34893e-34	516	520
BTN3A1	0.511277	5.63527e-36	1.5314e-34	516	520
MFNG	0.511227	5.73741e-36	1.55705e-34	516	520
TMEM106A	0.510531	7.37151e-36	1.99784e-34	516	520
RUNX1T1	0.510287	8.0488e-36	2.17847e-34	516	498
CLEC4E	0.509727	9.83949e-36	2.65956e-34	516	519
TPK1	0.509343	1.12939e-35	3.0486e-34	516	520
HLA-DOB	0.509051	1.25388e-35	3.38012e-34	516	520
PPAP2B	0.508823	1.36002e-35	3.66134e-34	516	520
PHACTR1	0.508747	1.39781e-35	3.75806e-34	516	515
SERPINA1	0.50866	1.44174e-35	3.87101e-34	516	520
KCNA5	0.508374	1.59709e-35	4.28242e-34	516	453
RAMP3	0.508129	1.74258e-35	4.66632e-34	516	520
ART4	0.507978	1.83913e-35	4.91833e-34	516	282
CCL2	0.507822	1.94461e-35	5.19353e-34	516	520
C1orf200	0.507184	2.44051e-35	6.50933e-34	516	350
UBA7	0.507066	2.54521e-35	6.77962e-34	516	520
CDC42SE2	0.50664	2.96033e-35	7.87495e-34	516	520
COL4A4	0.506437	3.18191e-35	8.45324e-34	516	517
SMARCA2	0.506414	3.20764e-35	8.51038e-34	516	520
KIT	0.506373	3.25445e-35	8.62322e-34	516	519
TOX	0.506161	3.50849e-35	9.28415e-34	516	520
ABCA9	0.506134	3.54286e-35	9.3628e-34	516	518
SATB1	0.505883	3.87286e-35	1.02215e-33	516	520
TNFRSF14	0.505587	4.30023e-35	1.13346e-33	516	520
POU6F1	0.505292	4.77268e-35	1.25635e-33	516	520
MIAT	0.50521	4.91385e-35	1.29182e-33	516	520
TMEM170B	0.504162	7.11066e-35	1.86692e-33	516	520
FOLR2	0.504021	7.4726e-35	1.9594e-33	516	520
DAB2	0.503923	7.73392e-35	2.02528e-33	516	520
CD302	0.503864	7.89598e-35	2.06504e-33	516	520
FMOD	0.503805	8.06337e-35	2.10608e-33	516	520
RNF213	0.503668	8.46062e-35	2.20698e-33	516	520
FAT4	0.503455	9.11829e-35	2.37547e-33	516	519
IL17REL	0.503357	9.43539e-35	2.45491e-33	516	409
EIF4E3	0.503133	1.02092e-34	2.6528e-33	516	520
ACVRL1	0.50309	1.03632e-34	2.68937e-33	516	520
KCNN3	0.502738	1.17255e-34	3.03897e-33	516	520
CNR1	0.502528	1.26216e-34	3.26703e-33	516	487
BMF	0.50241	1.31551e-34	3.40076e-33	516	520
KIR3DL2	0.502385	1.32712e-34	3.42637e-33	516	395
PAX5	0.502259	1.38658e-34	3.57533e-33	516	498
LYL1	0.502202	1.41441e-34	3.64242e-33	516	520
CHRDL1	0.501246	1.97517e-34	5.08002e-33	516	488
RNF150	0.501043	2.1207e-34	5.44735e-33	516	514
C4orf50	0.500579	2.49226e-34	6.39362e-33	516	281
PSTPIP1	0.500514	2.54909e-34	6.5311e-33	516	520
IL5RA	0.499945	3.10671e-34	7.94971e-33	516	367
CCL4L2	0.499841	3.22128e-34	8.23244e-33	516	520
SLC12A3	0.499652	3.43926e-34	8.77839e-33	516	477
PATL2	0.499571	3.53727e-34	9.01712e-33	516	514
CD244	0.498977	4.34523e-34	1.10628e-32	516	518
CERKL	0.498636	4.89016e-34	1.24345e-32	516	519
GPRASP1	0.4984	5.3046e-34	1.34713e-32	516	519
SH3BP5	0.497872	6.36494e-34	1.61437e-32	516	520
SPNS3	0.497372	7.56373e-34	1.91602e-32	516	513
XCR1	0.496814	9.16139e-34	2.31782e-32	516	452
RORB	0.496808	9.18041e-34	2.31972e-32	516	475
ICAM2	0.496446	1.03982e-33	2.62415e-32	516	520
RNASE2	0.496227	1.12102e-33	2.82554e-32	516	511
PAK3	0.496108	1.16738e-33	2.93872e-32	516	413
GYPE	0.496062	1.18595e-33	2.98173e-32	516	490
STAT5A	0.495997	1.21274e-33	3.0453e-32	516	520
KL	0.495939	1.23708e-33	3.10255e-32	516	515
GZMA	0.495891	1.25769e-33	3.15032e-32	516	520
TEK	0.495621	1.3797e-33	3.45166e-32	516	519
LOC284749	0.495552	1.4124e-33	3.52907e-32	516	419
C5AR1	0.495305	1.53707e-33	3.83584e-32	516	520
SSTR2	0.49513	1.63204e-33	4.06779e-32	516	518
C3	0.495113	1.64151e-33	4.08635e-32	516	520
UTRN	0.494841	1.80094e-33	4.4777e-32	516	520
BCL2L11	0.494837	1.80373e-33	4.47912e-32	516	520
ECEL1	0.494666	1.9121e-33	4.74239e-32	516	507
IL2	0.494619	1.9426e-33	4.81211e-32	516	184
ERAP1	0.494494	2.02721e-33	5.01553e-32	516	520
SLC39A4	-0.494396	2.09664e-33	5.18095e-32	516	520
FGD3	0.494376	2.11081e-33	5.20959e-32	516	520
KLHL14	0.494278	2.18233e-33	5.37953e-32	516	449
CLEC1A	0.494094	2.32358e-33	5.7207e-32	516	520
LGI2	0.493971	2.42303e-33	5.95829e-32	516	520
PIK3R1	0.493784	2.58208e-33	6.33816e-32	516	520
SLFN14	0.493782	2.5838e-33	6.33816e-32	516	304
DAPK1	0.493671	2.68345e-33	6.57462e-32	516	520
FLJ40330	0.493361	2.98195e-33	7.2971e-32	516	510
MS4A2	0.493083	3.27714e-33	8.00973e-32	516	510
BST1	0.492737	3.68466e-33	8.99484e-32	516	520
NLRP6	0.49272	3.70599e-33	9.03597e-32	516	484
RNF157	0.492317	4.24931e-33	1.03482e-31	516	519
MYO7A	0.492301	4.27154e-33	1.03898e-31	516	520
ZCCHC18	0.492262	4.32813e-33	1.05147e-31	516	504
HERC1	0.492078	4.6062e-33	1.11768e-31	516	520
GLT1D1	0.492059	4.63703e-33	1.12381e-31	516	517
DNAH8	0.491972	4.7752e-33	1.15591e-31	516	399
MAST3	0.491893	4.90378e-33	1.18561e-31	516	520
TMIGD2	0.491802	5.05689e-33	1.22116e-31	516	511
EPB41L2	0.491675	5.27959e-33	1.27342e-31	516	520
ARRB1	0.491601	5.41328e-33	1.3041e-31	516	520
NR1H3	0.491085	6.44327e-33	1.55038e-31	516	520
NDST2	0.491081	6.45119e-33	1.55044e-31	516	520
ENG	0.490901	6.8547e-33	1.64545e-31	516	520
TNS3	0.490668	7.4141e-33	1.77762e-31	516	520
PAG1	0.489019	1.29026e-32	3.08988e-31	516	520
ETV6	0.488112	1.74696e-32	4.17862e-31	516	520
ZNF154	0.488102	1.75326e-32	4.18871e-31	516	519
S100B	0.487951	1.84382e-32	4.39986e-31	516	520
VSIG4	0.487051	2.48865e-32	5.93157e-31	516	520
MIXL1	0.486952	2.57229e-32	6.1237e-31	516	337
ZMAT1	0.48624	3.25861e-32	7.74842e-31	516	516
CLEC17A	0.486049	3.47162e-32	8.2452e-31	516	465
PARD3B	0.485682	3.92126e-32	9.30215e-31	516	517
RSPO3	0.48526	4.50799e-32	1.06815e-30	516	512
GFRA1	0.485046	4.83868e-32	1.14515e-30	516	517
MITF	0.484858	5.14888e-32	1.21714e-30	516	520
GBP5	0.484478	5.83767e-32	1.37835e-30	516	520
GPA33	0.484334	6.12189e-32	1.44376e-30	516	474
CREBL2	0.484086	6.64221e-32	1.56464e-30	516	520
RASGRP1	0.483926	7.00279e-32	1.64766e-30	516	520
MPP1	0.483909	7.0419e-32	1.65493e-30	516	520
MYCN	0.483737	7.45265e-32	1.74942e-30	516	515
SLC14A1	0.483701	7.54113e-32	1.76813e-30	516	503
SAMD9L	0.483553	7.91882e-32	1.85453e-30	516	520
TNFSF4	0.482708	1.04492e-31	2.44428e-30	516	520
ANK2	0.482563	1.09591e-31	2.56059e-30	516	520
CD1D	0.482379	1.16395e-31	2.71643e-30	516	520
GP5	0.481616	1.49453e-31	3.4839e-30	516	429
NRIP2	0.481548	1.528e-31	3.55781e-30	516	518
ADCY4	0.481429	1.58853e-31	3.69448e-30	516	520
ZNF101	0.481355	1.62724e-31	3.78014e-30	516	520
OLFML1	0.48134	1.63556e-31	3.7951e-30	516	520
GTSF1L	0.480964	1.8487e-31	4.28472e-30	516	403
KIF5C	0.480869	1.90695e-31	4.41468e-30	516	518
GBGT1	0.480753	1.98024e-31	4.57908e-30	516	520
RNF130	0.480677	2.02996e-31	4.68866e-30	516	520
GRAMD1B	0.480493	2.15567e-31	4.97334e-30	516	519
RGS5	0.480344	2.2625e-31	5.21383e-30	516	520
FUCA1	0.479984	2.54404e-31	5.85595e-30	516	520
ADAMTS10	0.4798	2.70044e-31	6.20885e-30	516	520
KIR3DX1	0.478686	3.87553e-31	8.90047e-30	516	220
CXCL12	0.47811	4.67015e-31	1.07132e-29	516	520
CECR6	0.478084	4.70916e-31	1.07904e-29	516	520
DHH	0.477953	4.91172e-31	1.12418e-29	516	468
CHN2	0.477481	5.72087e-31	1.30789e-29	516	520
CCKAR	0.477447	5.78445e-31	1.32092e-29	516	315
TDRD6	0.477119	6.42876e-31	1.4664e-29	516	503
PDE6G	0.476959	6.76751e-31	1.54192e-29	516	519
ENPP6	0.476918	6.85703e-31	1.56056e-29	516	483
STK17B	0.475888	9.54943e-31	2.17085e-29	516	520
C7	0.475762	9.94198e-31	2.25755e-29	516	481
FRMD4A	0.475661	1.02695e-30	2.3293e-29	516	520
FAIM2	0.475526	1.07238e-30	2.4296e-29	516	513
CUBN	0.475197	1.19146e-30	2.69636e-29	516	520
TACC1	0.475042	1.25188e-30	2.82993e-29	516	520
SLC46A3	0.474278	1.59789e-30	3.60805e-29	516	520
SIGLECP3	0.474134	1.67305e-30	3.77352e-29	516	502
IRF1	0.473949	1.77507e-30	3.99917e-29	516	520
H6PD	0.473925	1.7883e-30	4.02446e-29	516	520
ZMYND15	0.473777	1.8746e-30	4.21398e-29	516	520
JAM2	0.473746	1.89343e-30	4.25157e-29	516	519
FCGRT	0.473691	1.92704e-30	4.32224e-29	516	520
CR1L	0.473364	2.13831e-30	4.79076e-29	516	383
CD101	0.473231	2.23028e-30	4.99128e-29	516	520
ARID5A	0.473173	2.27203e-30	5.07907e-29	516	520
ATXN7	0.473134	2.30084e-30	5.13778e-29	516	520
KIAA1755	0.472878	2.49509e-30	5.56536e-29	516	518
TCN2	0.472391	2.9128e-30	6.48992e-29	516	520
CPA3	0.472152	3.14189e-30	6.99262e-29	516	520
KCNT2	0.471912	3.38971e-30	7.53585e-29	516	496
SF3B14	-0.471873	3.43219e-30	7.62188e-29	516	520
CD97	0.471867	3.43801e-30	7.6264e-29	516	520
TNFRSF8	0.471756	3.56148e-30	7.8916e-29	516	520
APOL3	0.471604	3.73703e-30	8.2715e-29	516	520
LITAF	0.471506	3.85379e-30	8.5206e-29	516	520
RFTN1	0.471484	3.88113e-30	8.57164e-29	516	520
EMB	0.471393	3.9947e-30	8.81282e-29	516	520
AKAP2	0.471259	4.16727e-30	9.18347e-29	516	509
TMEM119	0.471243	4.1885e-30	9.2202e-29	516	520
BTN1A1	0.471212	4.22908e-30	9.28949e-29	516	329
ADORA3	0.471212	4.22919e-30	9.28949e-29	516	519
XPC	0.470909	4.65361e-30	1.02106e-28	516	520
SLFN11	0.470108	5.99091e-30	1.31305e-28	516	520
ARID5B	0.470065	6.07133e-30	1.32923e-28	516	520
WDR48	0.469625	6.97291e-30	1.52496e-28	516	520
ZFYVE28	0.469449	7.36808e-30	1.60964e-28	516	520
BCL2A1	0.469417	7.4431e-30	1.62427e-28	516	520
TMEM200A	0.469362	7.57275e-30	1.65078e-28	516	518
PODN	0.469303	7.71403e-30	1.67976e-28	516	520
SELE	0.469163	8.06132e-30	1.75349e-28	516	520
TRAF5	0.468867	8.84536e-30	1.92196e-28	516	520
ATP1A3	0.468801	9.02948e-30	1.95985e-28	516	517
NUTF2	-0.468728	9.239e-30	2.00317e-28	516	520
FAM107A	0.468633	9.51666e-30	2.06116e-28	516	520
TMC8	0.468538	9.80685e-30	2.12109e-28	516	520
HHEX	0.468535	9.81439e-30	2.12109e-28	516	520
S1PR4	0.467785	1.24081e-29	2.67878e-28	516	520
MEMO1	-0.467715	1.26812e-29	2.7348e-28	516	520
SYNJ1	0.467292	1.44713e-29	3.11751e-28	516	520
FAM125B	0.467249	1.46679e-29	3.1565e-28	516	520
EPHA3	0.467135	1.51993e-29	3.26736e-28	516	518
MFAP4	0.466288	1.97835e-29	4.24829e-28	516	520
SV2B	0.466252	2.00016e-29	4.29056e-28	516	511
MERTK	0.466163	2.05642e-29	4.40654e-28	516	519
RHOJ	0.465994	2.16722e-29	4.63906e-28	516	520
PPP1R14B	-0.465897	2.23356e-29	4.77598e-28	516	520
VPS13C	0.465644	2.41589e-29	5.16038e-28	516	520
REM1	0.465564	2.47649e-29	5.28422e-28	516	519
TMEM26	0.465446	2.56885e-29	5.47551e-28	516	518
GPBAR1	0.465125	2.83768e-29	6.04214e-28	516	520
TSPAN11	0.46486	3.07999e-29	6.55115e-28	516	520
FICD	0.464809	3.1285e-29	6.64733e-28	516	520
NR5A2	0.464788	3.14897e-29	6.68377e-28	516	520
SETDB2	0.464596	3.34206e-29	7.08614e-28	516	520
TMEM150C	0.464203	3.77272e-29	7.99087e-28	516	516
PARP8	0.464153	3.83168e-29	8.10724e-28	516	520
ST3GAL2	0.464082	3.91614e-29	8.27726e-28	516	520
FAS	0.463932	4.10233e-29	8.66171e-28	516	520
RASGEF1B	0.463653	4.47006e-29	9.42827e-28	516	520
CNOT6L	0.463549	4.61598e-29	9.72588e-28	516	520
CD300LB	0.463401	4.83019e-29	1.01666e-27	516	516
LRRN3	0.463255	5.05288e-29	1.06242e-27	516	519
MRC1	0.463227	5.09729e-29	1.07064e-27	516	520
DENND3	0.463148	5.22125e-29	1.09554e-27	516	520
SIRPD	0.463027	5.41927e-29	1.13591e-27	516	227
GPR35	0.46295	5.5495e-29	1.162e-27	516	520
SERPING1	0.462926	5.59047e-29	1.16936e-27	516	520
HSD17B1	-0.462922	5.59728e-29	1.16957e-27	516	520
ACOXL	0.462912	5.61455e-29	1.17196e-27	516	457
IGF1	0.462881	5.66909e-29	1.18213e-27	516	519
TNS1	0.462773	5.8591e-29	1.22048e-27	516	520
CD93	0.462691	6.00919e-29	1.25046e-27	516	520
HLA-DQB2	0.462552	6.27132e-29	1.30366e-27	516	520
CLEC5A	0.461926	7.5977e-29	1.57775e-27	516	520
GSTP1	-0.461917	7.61989e-29	1.58074e-27	516	520
CCL5	0.461728	8.0741e-29	1.67324e-27	516	520
KDR	0.461411	8.89519e-29	1.84151e-27	516	520
C12orf63	0.461399	8.92939e-29	1.84669e-27	516	474
PARP14	0.461315	9.15973e-29	1.89238e-27	516	520
C1orf228	0.46127	9.28666e-29	1.91664e-27	516	506
SLC25A39	-0.461032	9.98925e-29	2.05954e-27	516	520
TRMT112	-0.461023	1.00169e-28	2.06313e-27	516	520
PDGFRA	0.460881	1.046e-28	2.15221e-27	516	520
GLIPR2	0.460721	1.0982e-28	2.2573e-27	516	520
PFDN2	-0.460714	1.10065e-28	2.26002e-27	516	520
DPYSL2	0.460108	1.32378e-28	2.71542e-27	516	520
PREX2	0.459976	1.37823e-28	2.82424e-27	516	513
LOC728989	0.459692	1.50255e-28	3.07589e-27	516	442
PLXND1	0.459664	1.51525e-28	3.09873e-27	516	520
C14orf2	-0.459389	1.64742e-28	3.36561e-27	516	520
GBP7	0.459384	1.65003e-28	3.36753e-27	516	321
APOBEC3F	0.45932	1.68231e-28	3.42993e-27	516	520
RAC2	0.459113	1.79159e-28	3.64906e-27	516	520
THSD7A	0.459059	1.821e-28	3.70521e-27	516	514
LPIN2	0.45871	2.02452e-28	4.11516e-27	516	520
PTGFR	0.458506	2.1534e-28	4.37273e-27	516	517
RAB19	0.458474	2.17412e-28	4.40757e-27	516	441
DCP2	0.458473	2.17493e-28	4.40757e-27	516	520
CCL8	0.4583	2.29221e-28	4.64058e-27	516	518
CDH5	0.458287	2.30112e-28	4.65393e-27	516	520
GUCY1B3	0.458006	2.50514e-28	5.06149e-27	516	520
ST18	0.457939	2.5568e-28	5.16069e-27	516	463
SLCO5A1	0.457645	2.7939e-28	5.63363e-27	516	512
ZNF445	0.45746	2.95484e-28	5.95219e-27	516	520
KCTD12	0.457209	3.18652e-28	6.41248e-27	516	520
CARD9	0.457197	3.19883e-28	6.43082e-27	516	520
PARP4	0.456871	3.52813e-28	7.08578e-27	516	520
ZNF43	0.456841	3.56017e-28	7.14302e-27	516	519
MADD	0.456433	4.02622e-28	8.07006e-27	516	520
BEND4	0.45633	4.15291e-28	8.31571e-27	516	394
TNXB	0.456189	4.33235e-28	8.66641e-27	516	520
AQP1	0.456105	4.44247e-28	8.8779e-27	516	520
CYP2U1	0.455853	4.793e-28	9.56892e-27	516	520
LOXL3	0.455696	5.0243e-28	1.00208e-26	516	519
CEACAM4	0.455586	5.19247e-28	1.03459e-26	516	512
SYTL3	0.455451	5.40615e-28	1.07611e-26	516	520
CLEC4D	0.455171	5.87933e-28	1.16914e-26	516	492
ID2B	0.455026	6.14126e-28	1.22002e-26	516	481
ACACB	0.454458	7.27832e-28	1.44449e-26	516	520
DCHS1	0.45429	7.65345e-28	1.51744e-26	516	520
TMEM200C	0.454273	7.69209e-28	1.52361e-26	516	458
CRYBB1	0.454197	7.86755e-28	1.55683e-26	516	488
IL7	0.454151	7.97769e-28	1.57708e-26	516	519
ZNF423	0.454113	8.06725e-28	1.59322e-26	516	520
ZBTB32	0.454025	8.28183e-28	1.634e-26	516	519
ARRDC5	0.453971	8.41709e-28	1.65906e-26	516	463
TP53INP1	0.45384	8.75274e-28	1.72354e-26	516	520
PAPSS2	0.453821	8.80179e-28	1.73038e-26	516	520
CARD11	0.45382	8.80466e-28	1.73038e-26	516	520
ENTHD1	0.453074	1.09948e-27	2.15871e-26	516	434
WDFY1	0.452781	1.19954e-27	2.35287e-26	516	520
C2orf85	0.452446	1.32525e-27	2.59692e-26	516	334
CBX7	0.452395	1.34563e-27	2.6343e-26	516	520
METTL5	-0.452352	1.36287e-27	2.66546e-26	516	520
RGS16	0.452309	1.38006e-27	2.69647e-26	516	520
ACSL6	0.45224	1.40879e-27	2.74994e-26	516	489
ZNF382	0.452091	1.47233e-27	2.87118e-26	516	513
LHFPL2	0.452067	1.48312e-27	2.88943e-26	516	520
ASGR2	0.452001	1.51216e-27	2.94316e-26	516	516
C14orf49	0.451786	1.61185e-27	3.13417e-26	516	520
COLEC12	0.451685	1.66063e-27	3.224e-26	516	520
ZNF619	0.451684	1.66125e-27	3.224e-26	516	519
RAPGEF2	0.451564	1.72111e-27	3.33697e-26	516	520
KLRC3	0.451321	1.8498e-27	3.58304e-26	516	447
VPREB3	0.451242	1.89317e-27	3.66352e-26	516	501
CD300LG	0.451121	1.96203e-27	3.79314e-26	516	396
HECW2	0.451077	1.98795e-27	3.83956e-26	516	520
CYP4V2	0.45096	2.05806e-27	3.97117e-26	516	520
PM20D1	0.450668	2.24322e-27	4.3243e-26	516	365
ZEB1	0.450476	2.37392e-27	4.57189e-26	516	520
C6orf204	0.450414	2.4174e-27	4.65119e-26	516	519
ROR1	0.450364	2.45357e-27	4.71628e-26	516	510
APOBEC3C	0.449995	2.73527e-27	5.25276e-26	516	520
CLDN23	0.449873	2.83524e-27	5.43956e-26	516	520
P2RX7	0.449513	3.1523e-27	6.0421e-26	516	517
TNFRSF11A	0.449404	3.25522e-27	6.23344e-26	516	520
DARC	0.449361	3.29574e-27	6.30505e-26	516	520
LPIN1	0.448746	3.94869e-27	7.54705e-26	516	520
CXCL10	0.448586	4.13747e-27	7.90037e-26	516	520
BICC1	0.448581	4.14384e-27	7.90505e-26	516	513
ACSL5	0.448489	4.2571e-27	8.11344e-26	516	520
FAM102B	0.448441	4.31692e-27	8.21967e-26	516	520
TTC16	0.448411	4.35581e-27	8.2859e-26	516	456
FAM65C	0.448281	4.52438e-27	8.59845e-26	516	520
C9orf91	0.448107	4.76085e-27	9.03933e-26	516	520
GNA14	0.447815	5.18619e-27	9.83766e-26	516	517
COL15A1	0.447792	5.2207e-27	9.89381e-26	516	520
RFX5	0.447714	5.34083e-27	1.0112e-25	516	520
PTGDR	0.44764	5.45766e-27	1.03235e-25	516	515
FLT3LG	0.447616	5.4962e-27	1.03866e-25	516	520
PTS	-0.447479	5.71977e-27	1.0799e-25	516	520
LOC100129066	0.447411	5.83483e-27	1.10059e-25	516	423
LOC100129034	0.447305	6.01788e-27	1.13406e-25	516	520
CALHM2	0.447051	6.48123e-27	1.22024e-25	516	520
ORAI2	0.446924	6.72603e-27	1.26515e-25	516	520
ZBED3	0.446557	7.48588e-27	1.40676e-25	516	509
DRAM1	0.446296	8.07503e-27	1.51606e-25	516	520
HIVEP3	0.446209	8.28282e-27	1.55363e-25	516	520
COL14A1	0.446179	8.35478e-27	1.56567e-25	516	520
MEP1A	0.446024	8.74138e-27	1.63659e-25	516	471
VWF	0.445912	9.02937e-27	1.68894e-25	516	520
DTHD1	0.4459	9.06034e-27	1.69317e-25	516	488
DENND5B	0.445804	9.31564e-27	1.73926e-25	516	520
EVL	0.445465	1.02815e-26	1.91781e-25	516	520
GUCY1A3	0.445403	1.04676e-26	1.95073e-25	516	520
KIF2A	0.445292	1.08094e-26	2.01161e-25	516	520
ELOVL2	0.44529	1.08143e-26	2.01161e-25	516	517
ZFYVE20	0.44464	1.3054e-26	2.426e-25	516	520
DMGDH	0.444548	1.34071e-26	2.48932e-25	516	484
ZNF618	0.44423	1.4697e-26	2.72631e-25	516	520
TESC	0.444083	1.53363e-26	2.84228e-25	516	520
KAT2B	0.444059	1.54421e-26	2.85927e-25	516	520
LZTS1	0.443932	1.60184e-26	2.96326e-25	516	520
FOXF1	0.443736	1.6952e-26	3.13309e-25	516	519
APOC2	0.443658	1.73352e-26	3.20097e-25	516	520
SYT15	0.443419	1.85759e-26	3.42399e-25	516	519
PRDM8	0.443418	1.85769e-26	3.42399e-25	516	519
ATM	0.443396	1.86954e-26	3.44269e-25	516	520
LOC645431	0.443375	1.88112e-26	3.46086e-25	516	516
C20orf160	0.443338	1.9014e-26	3.49498e-25	516	520
SGK269	0.443295	1.92486e-26	3.53487e-25	516	520
ARL6IP5	0.442938	2.13348e-26	3.91443e-25	516	520
MAP3K1	0.442924	2.14166e-26	3.92586e-25	516	520
C17orf72	0.442865	2.1782e-26	3.98922e-25	516	519
NSD1	0.442575	2.36781e-26	4.33254e-25	516	520
OPRL1	0.442437	2.46354e-26	4.50361e-25	516	520
LDB2	0.442315	2.55147e-26	4.66013e-25	516	520
CISH	0.442146	2.67803e-26	4.88665e-25	516	520
PDCD1LG2	0.442143	2.68034e-26	4.88665e-25	516	519
CREB3L3	0.441562	3.16585e-26	5.7666e-25	516	412
SAP30L	0.441444	3.27464e-26	5.95937e-25	516	520
FAM38B	0.441304	3.40871e-26	6.19776e-25	516	517
MAN2B1	0.441065	3.65029e-26	6.63102e-25	516	520
ZFP82	0.440871	3.85787e-26	7.0018e-25	516	520
KCNJ5	0.440776	3.96442e-26	7.18872e-25	516	518
LOC606724	0.440769	3.97239e-26	7.1967e-25	516	520
NME2	-0.440278	4.56985e-26	8.27168e-25	516	520
SHFM1	-0.439992	4.95771e-26	8.96568e-25	516	520
GDF10	0.439854	5.15629e-26	9.31643e-25	516	478
COX16	-0.439768	5.28449e-26	9.53952e-25	516	520
KIAA0430	0.439604	5.53703e-26	9.98646e-25	516	520
C14orf79	-0.439519	5.6725e-26	1.02216e-24	516	520
METTL7A	0.439329	5.98706e-26	1.07713e-24	516	520
C1orf95	0.439328	5.98823e-26	1.07713e-24	516	477
DOCK11	0.438834	6.89021e-26	1.23827e-24	516	520
ICOSLG	0.438799	6.95963e-26	1.24963e-24	516	520
PODXL	0.438712	7.13252e-26	1.27954e-24	516	520
PGM5	0.438577	7.41263e-26	1.32861e-24	516	520
LOC401463	0.43849	7.59711e-26	1.36046e-24	516	356
C1orf150	0.438247	8.13927e-26	1.45626e-24	516	432
CLCN4	0.437902	8.9722e-26	1.60386e-24	516	519
KCND1	0.437876	9.03979e-26	1.61451e-24	516	520
MEOX2	0.437843	9.12528e-26	1.62834e-24	516	506
STK10	0.43778	9.28698e-26	1.65573e-24	516	520
LAIR2	0.437703	9.49302e-26	1.69096e-24	516	495
GBP2	0.437645	9.65011e-26	1.71743e-24	516	520
IFNAR2	0.437556	9.89463e-26	1.75939e-24	516	520
DMXL2	0.437366	1.04418e-25	1.85504e-24	516	520
ATP1A4	0.437316	1.05879e-25	1.87936e-24	516	334
DPY30	-0.437216	1.08925e-25	1.93172e-24	516	520
DKK2	0.43675	1.24236e-25	2.20132e-24	516	515
B3GNT4	-0.436635	1.28327e-25	2.2718e-24	516	520
RASGRF2	0.436505	1.33084e-25	2.35395e-24	516	520
DCP1A	0.436472	1.3436e-25	2.37444e-24	516	520
TRIL	0.436368	1.38323e-25	2.44234e-24	516	519
EBF1	0.436268	1.42282e-25	2.51004e-24	516	520
NME2P1	-0.436174	1.46112e-25	2.57535e-24	516	520
PTPRM	0.436152	1.46998e-25	2.58871e-24	516	520
CGGBP1	0.436148	1.4717e-25	2.58947e-24	516	520
NPFFR1	0.436144	1.47336e-25	2.59014e-24	516	299
ZNF582	0.43571	1.66457e-25	2.92372e-24	516	512
LOC283663	0.435664	1.68598e-25	2.95876e-24	516	518
GNS	0.435484	1.77343e-25	3.10952e-24	516	520
MRPL14	-0.435389	1.8216e-25	3.1912e-24	516	520
KLRF1	0.435225	1.90725e-25	3.33835e-24	516	464
NPAS3	0.434889	2.0951e-25	3.66397e-24	516	502
INSL3	0.434884	2.09804e-25	3.66594e-24	516	494
ADCY6	0.434705	2.20593e-25	3.85112e-24	516	520
UBE2J1	0.434557	2.29964e-25	4.01124e-24	516	520
RPF2	-0.434193	2.54547e-25	4.4362e-24	516	520
CCL13	0.434133	2.58909e-25	4.50833e-24	516	519
ICAM1	0.434034	2.6612e-25	4.62989e-24	516	520
ARTN	-0.433822	2.82362e-25	4.90822e-24	516	520
GAS7	0.433682	2.93577e-25	5.09879e-24	516	520
GALNTL1	0.433604	3.00082e-25	5.20728e-24	516	515
CYP1B1	0.433482	3.10437e-25	5.38233e-24	516	520
USP19	0.433344	3.22654e-25	5.58935e-24	516	520
RAPGEF1	0.433288	3.27657e-25	5.67113e-24	516	520
TRIM22	0.433206	3.35238e-25	5.79738e-24	516	520
OXER1	0.432973	3.57787e-25	6.18201e-24	516	518
ARRB2	0.432967	3.58346e-25	6.18638e-24	516	520
CD274	0.432775	3.78002e-25	6.52013e-24	516	520
SLC3A2	-0.432693	3.86677e-25	6.66406e-24	516	520
BNC2	0.432549	4.0254e-25	6.93153e-24	516	520
GK3P	0.432231	4.39686e-25	7.56469e-24	516	519
VIM	0.432221	4.40941e-25	7.57982e-24	516	520
CRB2	0.43195	4.7531e-25	8.16366e-24	516	464
PDE6B	0.431886	4.83867e-25	8.30358e-24	516	518
WNT1	0.431661	5.15034e-25	8.83091e-24	516	388
CGNL1	0.431377	5.57061e-25	9.5434e-24	516	519
TPSAB1	0.430853	6.4395e-25	1.10226e-23	516	520
LAP3	0.430519	7.06158e-25	1.20772e-23	516	520
RAB27A	0.430342	7.41636e-25	1.2668e-23	516	520
EBPL	-0.43034	7.41958e-25	1.2668e-23	516	520
GATA3	0.430292	7.51889e-25	1.28217e-23	516	520
GFI1	0.43029	7.52233e-25	1.28217e-23	516	520
PABPC5	0.43028	7.54313e-25	1.28463e-23	516	492
C14orf156	-0.430255	7.59656e-25	1.29263e-23	516	520
C15orf51	0.430161	7.79519e-25	1.32531e-23	516	423
CLIP3	0.429872	8.44055e-25	1.43383e-23	516	520
ATP5H	-0.429524	9.28925e-25	1.57667e-23	516	520
CCL23	0.429427	9.54101e-25	1.61804e-23	516	469
C14orf153	-0.429375	9.67825e-25	1.63993e-23	516	520
MEOX1	0.429333	9.79022e-25	1.65751e-23	516	520
SLC29A3	0.429136	1.03363e-24	1.7485e-23	516	520
TLR3	0.429059	1.05578e-24	1.78447e-23	516	519
BEST1	0.428808	1.13112e-24	1.91022e-23	516	520
NAA20	-0.428632	1.18686e-24	2.00267e-23	516	520
NOP10	-0.428589	1.20121e-24	2.02519e-23	516	520
LSP1	0.428483	1.23665e-24	2.08319e-23	516	520
B3GALT2	0.428457	1.24547e-24	2.0963e-23	516	488
SLC41A2	0.42827	1.31076e-24	2.20435e-23	516	520
TATDN2	0.428089	1.37753e-24	2.31472e-23	516	520
BHLHA15	0.428041	1.39574e-24	2.34336e-23	516	473
KLF2	0.427503	1.61678e-24	2.71135e-23	516	520
LMO2	0.427501	1.61761e-24	2.71135e-23	516	520
INPP4A	0.427338	1.69166e-24	2.83311e-23	516	520
NMB	-0.427323	1.69847e-24	2.84215e-23	516	520
C14orf1	-0.427	1.8548e-24	3.10117e-23	516	520
BOLA2	-0.426963	1.87394e-24	3.13058e-23	516	520
C17orf76	0.426796	1.96107e-24	3.27343e-23	516	518
FES	0.426686	2.02061e-24	3.37002e-23	516	520
RAB8B	0.426679	2.02455e-24	3.3738e-23	516	520
ESR1	0.426277	2.25889e-24	3.76122e-23	516	520
MAT2B	0.426195	2.30956e-24	3.8424e-23	516	520
GNPTAB	0.426135	2.34804e-24	3.9032e-23	516	520
RRN3P2	0.425932	2.48097e-24	4.12078e-23	516	519
CD40	0.425845	2.54007e-24	4.21546e-23	516	520
KDM3B	0.425771	2.59177e-24	4.29774e-23	516	520
ITIH1	0.425703	2.64023e-24	4.37449e-23	516	351
ARHGEF15	0.425534	2.76465e-24	4.57688e-23	516	520
S100A10	-0.425345	2.90957e-24	4.81284e-23	516	520
SYTL2	0.425136	3.07959e-24	5.08991e-23	516	520
CD300E	0.424789	3.38339e-24	5.58745e-23	516	448
LILRA5	0.424385	3.77369e-24	6.2269e-23	516	519
AUP1	-0.42438	3.77943e-24	6.23126e-23	516	520
TACR1	0.424365	3.79451e-24	6.25101e-23	516	496
CFH	0.424104	4.07215e-24	6.70292e-23	516	520
RUNDC2C	0.423823	4.39217e-24	7.2238e-23	516	513
PLA2G4C	0.423818	4.39809e-24	7.22764e-23	516	520
AR	0.423674	4.5729e-24	7.50879e-23	516	460
NUB1	0.423636	4.61977e-24	7.57959e-23	516	520
C16orf74	-0.423549	4.72974e-24	7.7537e-23	516	520
KCNK13	0.423527	4.7579e-24	7.79353e-23	516	520
PALM2-AKAP2	0.423454	4.85213e-24	7.94142e-23	516	520
MRPS15	-0.423106	5.32911e-24	8.71502e-23	516	520
NEURL1B	0.42309	5.35196e-24	8.74529e-23	516	520
GRIN2A	0.422762	5.8469e-24	9.5463e-23	516	490
S1PR2	0.422756	5.85519e-24	9.5521e-23	516	520
SOD3	0.422717	5.9172e-24	9.64547e-23	516	520
PTPRN2	0.422713	5.92418e-24	9.64904e-23	516	520
DZIP3	0.422196	6.80657e-24	1.10773e-22	516	520
CYP7B1	0.422164	6.86623e-24	1.11654e-22	516	519
ZNF546	0.42213	6.92934e-24	1.12589e-22	516	519
COLQ	0.422115	6.95645e-24	1.12939e-22	516	518
PRKACB	0.422094	6.99616e-24	1.13492e-22	516	520
PI16	0.421953	7.26495e-24	1.17758e-22	516	501
ZFYVE16	0.421787	7.59699e-24	1.23041e-22	516	520
XCL2	0.421761	7.64891e-24	1.23782e-22	516	514
EML4	0.421685	7.80621e-24	1.26226e-22	516	520
EIF3I	-0.421116	9.09045e-24	1.46875e-22	516	520
ST6GALNAC3	0.420934	9.54549e-24	1.54103e-22	516	519
NAAA	0.420753	1.00185e-23	1.61611e-22	516	520
GPR124	0.420708	1.01376e-23	1.63402e-22	516	520
INMT	0.420609	1.04098e-23	1.67654e-22	516	520
LIFR	0.420586	1.04755e-23	1.68578e-22	516	520
APOL4	0.420499	1.07216e-23	1.72401e-22	516	520
YPEL1	0.420286	1.13493e-23	1.82348e-22	516	520
ROBO1	0.419863	1.2704e-23	2.03951e-22	516	520
TRAPPC10	0.419644	1.34642e-23	2.15984e-22	516	520
RIN3	0.419502	1.39826e-23	2.24121e-22	516	520
NTNG2	0.41937	1.44838e-23	2.31971e-22	516	519
ADORA1	0.419306	1.47334e-23	2.35781e-22	516	520
OR52N4	0.419281	1.48289e-23	2.37121e-22	516	271
C7orf11	-0.418752	1.70661e-23	2.72679e-22	516	520
PRRX1	0.418667	1.74548e-23	2.78536e-22	516	520
TBC1D5	0.418666	1.74603e-23	2.78536e-22	516	520
FAM70A	0.41852	1.81486e-23	2.89286e-22	516	517
USP51	0.418296	1.9259e-23	3.06745e-22	516	509
XRN1	0.418235	1.95734e-23	3.11506e-22	516	520
CHI3L2	0.418218	1.96652e-23	3.12721e-22	516	520
ARHGAP4	0.418203	1.97426e-23	3.13704e-22	516	520
TXNDC3	0.41799	2.08897e-23	3.3167e-22	516	444
RNASE1	0.417744	2.22925e-23	3.53664e-22	516	520
PDE1A	0.417631	2.29673e-23	3.64082e-22	516	519
LY75	0.41762	2.3033e-23	3.64837e-22	516	520
ACRBP	0.417567	2.33584e-23	3.69701e-22	516	519
IL27	0.417517	2.36724e-23	3.74376e-22	516	403
MKI67IP	-0.417469	2.39713e-23	3.78806e-22	516	520
CLSTN3	0.41742	2.42856e-23	3.83473e-22	516	520
CNKSR2	0.417384	2.45199e-23	3.86869e-22	516	389
NR3C2	0.417348	2.47492e-23	3.90182e-22	516	518
FAM178A	0.417286	2.51618e-23	3.96377e-22	516	520
NPM3	-0.417246	2.5427e-23	4.00242e-22	516	520
S100Z	0.417235	2.54994e-23	4.01069e-22	516	358
SLC15A3	0.417167	2.59613e-23	4.08015e-22	516	520
NDUFB9	-0.416823	2.84282e-23	4.46439e-22	516	520
LOC202181	0.416734	2.91012e-23	4.56651e-22	516	518
EMR2	0.416441	3.14377e-23	4.92931e-22	516	520
PTRH2	-0.416264	3.2943e-23	5.16133e-22	516	520
PPP1R12B	0.416185	3.36315e-23	5.2651e-22	516	520
EDNRB	0.416065	3.47104e-23	5.42979e-22	516	519
SLCO2A1	0.415991	3.5388e-23	5.5315e-22	516	520
ZNF521	0.415964	3.56482e-23	5.56786e-22	516	520
SNTB1	0.41587	3.65324e-23	5.70154e-22	516	520
BTN3A3	0.415846	3.67701e-23	5.7342e-22	516	520
TRIM69	0.41579	3.73088e-23	5.81371e-22	516	520
NDUFS5	-0.415747	3.77343e-23	5.87549e-22	516	520
TNFRSF13C	0.415655	3.8661e-23	6.01513e-22	516	513
KIAA1462	0.415577	3.94591e-23	6.13457e-22	516	520
BCORL2	0.415482	4.04556e-23	6.28464e-22	516	292
ADAR	0.415467	4.06111e-23	6.30031e-22	516	520
CLEC14A	0.415467	4.06189e-23	6.30031e-22	516	520
STK4	0.415433	4.09803e-23	6.35148e-22	516	520
SEMA3G	0.415202	4.35359e-23	6.74238e-22	516	520
IL26	0.415104	4.46692e-23	6.91258e-22	516	359
HSD17B14	0.415094	4.47869e-23	6.92548e-22	516	520
CINP	-0.415023	4.56298e-23	7.05042e-22	516	520
MEF2C	0.415018	4.56864e-23	7.05375e-22	516	520
CCPG1	0.41489	4.72543e-23	7.29025e-22	516	520
C6orf125	-0.414884	4.7321e-23	7.29496e-22	516	520
SVIP	0.414877	4.74132e-23	7.30359e-22	516	520
NFE2L3	0.414844	4.7821e-23	7.36078e-22	516	520
TCF4	0.414795	4.84355e-23	7.44968e-22	516	520
LNPEP	0.414753	4.8975e-23	7.52692e-22	516	520
ZBTB20	0.414607	5.08843e-23	7.81441e-22	516	513
TMPRSS3	0.414562	5.14892e-23	7.90128e-22	516	516
PIKFYVE	0.414546	5.1699e-23	7.92744e-22	516	520
ZZEF1	0.414441	5.31371e-23	8.14176e-22	516	520
CSGALNACT1	0.414419	5.3451e-23	8.18365e-22	516	520
ITGA1	0.414362	5.42472e-23	8.29925e-22	516	520
TNRC6C	0.414339	5.45821e-23	8.34414e-22	516	520
CASP5	0.413863	6.18082e-23	9.44168e-22	516	505
FAM184A	0.413823	6.24501e-23	9.53251e-22	516	510
STAT1	0.413697	6.45463e-23	9.84502e-22	516	520
SPIC	0.413651	6.53296e-23	9.95697e-22	516	196
PTGIS	0.413548	6.71066e-23	1.02201e-21	516	517
HAAO	0.413459	6.86724e-23	1.04506e-21	516	519
HTR2B	0.413392	6.98775e-23	1.0626e-21	516	507
FRMD3	0.413386	6.99934e-23	1.06356e-21	516	501
BCOR	0.412912	7.91971e-23	1.20251e-21	516	520
ACSS3	0.412772	8.21187e-23	1.24593e-21	516	512
FLT4	0.412724	8.31549e-23	1.2607e-21	516	520
KLRC1	0.412594	8.60099e-23	1.30301e-21	516	509
SULT1C2	0.412238	9.43448e-23	1.4282e-21	516	423
FAM177B	0.412209	9.50745e-23	1.43817e-21	516	311
HN1	-0.4119	1.03001e-22	1.5569e-21	516	520
LSAMP	0.4116	1.11346e-22	1.68179e-21	516	519
ZNF792	0.41155	1.12794e-22	1.70238e-21	516	519
DENND4B	0.411488	1.14607e-22	1.72844e-21	516	520
IL13	0.411473	1.15062e-22	1.73402e-21	516	294
HELB	0.411469	1.15184e-22	1.73456e-21	516	520
KCMF1	-0.411279	1.20967e-22	1.82028e-21	516	520
PAPD4	0.41102	1.29376e-22	1.94537e-21	516	520
SHROOM4	0.410968	1.31132e-22	1.97031e-21	516	520
BIRC3	0.410938	1.32141e-22	1.98399e-21	516	520
FBXL7	0.410891	1.3375e-22	2.00664e-21	516	520
CDH17	0.410744	1.38928e-22	2.08279e-21	516	499
FUT8	0.410738	1.3915e-22	2.08456e-21	516	520
TYK2	0.410689	1.40903e-22	2.10925e-21	516	520
IL17A	0.41064	1.4272e-22	2.13487e-21	516	351
SUSD5	0.410543	1.46328e-22	2.18722e-21	516	517
TENC1	0.410473	1.4899e-22	2.22536e-21	516	520
AICDA	0.410294	1.56058e-22	2.3292e-21	516	355
RPL38	-0.41028	1.56614e-22	2.33577e-21	516	520
GRAP	0.410096	1.64201e-22	2.44712e-21	516	520
RNF38	0.409941	1.70888e-22	2.54489e-21	516	520
TBC1D9	0.409918	1.71941e-22	2.55868e-21	516	520
XKR4	0.409796	1.77395e-22	2.6379e-21	516	271
CHRFAM7A	0.409653	1.84054e-22	2.73491e-21	516	517
C17orf89	-0.409585	1.87339e-22	2.78167e-21	516	520
RASL12	0.409565	1.88265e-22	2.79336e-21	516	520
GFI1B	0.409531	1.89916e-22	2.81513e-21	516	344
MRTO4	-0.409529	1.90011e-22	2.81513e-21	516	520
SIGLEC12	0.409166	2.08626e-22	3.08865e-21	516	512
C1orf127	0.409071	2.13787e-22	3.16273e-21	516	471
FAM155A	0.408597	2.41419e-22	3.5689e-21	516	511
ELN	0.408464	2.49789e-22	3.68992e-21	516	520
RAN	-0.408366	2.56158e-22	3.78124e-21	516	520
ZNF641	0.408225	2.6562e-22	3.91805e-21	516	520
NR2C2	0.408082	2.75459e-22	4.0602e-21	516	520
PLEKHG1	0.408075	2.75997e-22	4.06516e-21	516	520
ABR	0.408069	2.76401e-22	4.06815e-21	516	520
FAM159A	0.408044	2.7819e-22	4.09149e-21	516	509
COL19A1	0.408002	2.81217e-22	4.13079e-21	516	394
SPARCL1	0.407999	2.81426e-22	4.13079e-21	516	520
RPS21	-0.407998	2.81477e-22	4.13079e-21	516	520
HTRA4	0.407964	2.8393e-22	4.16376e-21	516	484
LRRC4B	0.407615	3.10418e-22	4.54888e-21	516	520
KIAA0754	0.407348	3.32358e-22	4.86687e-21	516	519
SARM1	0.407322	3.34562e-22	4.89559e-21	516	520
EIF5A	-0.407241	3.41546e-22	4.99415e-21	516	520
GCC2	0.407126	3.51794e-22	5.14027e-21	516	520
DSCAML1	0.406814	3.80909e-22	5.56166e-21	516	474
CNRIP1	0.406757	3.86484e-22	5.63898e-21	516	520
CADPS2	0.406581	4.0414e-22	5.89232e-21	516	520
CUX2	0.406515	4.11078e-22	5.98914e-21	516	442
MAML1	0.406462	4.16649e-22	6.06593e-21	516	520
C5orf58	0.406315	4.32487e-22	6.29198e-21	516	443
LIPA	0.406069	4.60458e-22	6.69406e-21	516	520
LOC149837	0.405868	4.84579e-22	7.03966e-21	516	512
INSRR	0.405756	4.98536e-22	7.23721e-21	516	443
TIE1	0.40537	5.49954e-22	7.97789e-21	516	520
MRPS24	-0.405316	5.57427e-22	8.08049e-21	516	520
KCNJ2	0.40528	5.62578e-22	8.1493e-21	516	520
GLRX	0.405027	5.99782e-22	8.68198e-21	516	520
ZBTB40	0.405018	6.01147e-22	8.6955e-21	516	520
CMTM7	0.404994	6.0483e-22	8.7425e-21	516	520
CXorf65	0.404766	6.4088e-22	9.25695e-21	516	368
SCN11A	0.404731	6.46611e-22	9.33305e-21	516	433
ANGPT1	0.404607	6.67166e-22	9.62211e-21	516	516
STX11	0.404604	6.67593e-22	9.62211e-21	516	520
CLDN11	0.404166	7.45776e-22	1.07413e-20	516	517
DAAM2	0.404142	7.50486e-22	1.08014e-20	516	520
RPL27	-0.404008	7.76216e-22	1.11638e-20	516	520
PCGF1	-0.403982	7.81319e-22	1.12292e-20	516	520
RIC3	0.403969	7.83933e-22	1.12587e-20	516	505
APBB1	0.403908	7.96147e-22	1.1426e-20	516	520
APOE	0.403742	8.30117e-22	1.1905e-20	516	520
MRPL36	-0.403639	8.51963e-22	1.22096e-20	516	520
ZNF354C	0.403633	8.53205e-22	1.22188e-20	516	505
FCAMR	0.403492	8.84086e-22	1.2652e-20	516	319
PGPEP1	0.403348	9.16897e-22	1.31123e-20	516	520
ZNF331	0.403332	9.20622e-22	1.31562e-20	516	520
ZNF621	0.403312	9.25279e-22	1.32134e-20	516	520
SLC35E2	0.403079	9.80978e-22	1.39989e-20	516	520
PTGIR	0.402911	1.02343e-21	1.45944e-20	516	520
PROX2	0.402903	1.02544e-21	1.46126e-20	516	416
CXCL16	0.402832	1.04389e-21	1.48651e-20	516	520
RARB	0.402825	1.04592e-21	1.48834e-20	516	520
DCUN1D5	-0.402793	1.05429e-21	1.49921e-20	516	520
TRAFD1	0.402749	1.06606e-21	1.51488e-20	516	520
KIAA1632	0.402471	1.14305e-21	1.62313e-20	516	520
WBSCR17	0.402464	1.14521e-21	1.62505e-20	516	518
TPSB2	0.402457	1.14718e-21	1.62671e-20	516	520
KIAA1908	0.402229	1.21465e-21	1.72117e-20	516	520
MAN1A1	0.402213	1.2198e-21	1.72726e-20	516	520
TCEB1	-0.40218	1.2297e-21	1.74004e-20	516	520
CYLD	0.402112	1.25092e-21	1.76883e-20	516	520
IP6K1	0.401675	1.39571e-21	1.97218e-20	516	520
GBP1	0.401608	1.4195e-21	2.0044e-20	516	520
PLEKHO1	0.401471	1.46914e-21	2.07304e-20	516	520
LOC100240735	0.401457	1.47433e-21	2.07891e-20	516	407
KIR2DL4	0.401369	1.50699e-21	2.12348e-20	516	497
QRICH1	0.401165	1.58603e-21	2.23329e-20	516	520
IKBKE	0.401117	1.60512e-21	2.2586e-20	516	520
MEF2B	0.400975	1.66321e-21	2.3387e-20	516	520
CCL25	0.400939	1.67824e-21	2.35819e-20	516	324
PRDX5	-0.40081	1.73296e-21	2.43338e-20	516	520
HDC	0.400518	1.86394e-21	2.61549e-20	516	518
TBC1D2B	0.400494	1.8751e-21	2.62931e-20	516	520
PDE10A	0.400413	1.91341e-21	2.68117e-20	516	518
FAM92B	0.400406	1.91685e-21	2.68413e-20	516	402
FGF7	0.400384	1.92729e-21	2.69686e-20	516	519
FAM171A1	0.400318	1.95968e-21	2.74029e-20	516	520
AOX1	0.400259	1.98865e-21	2.77887e-20	516	519
CCL21	0.400162	2.03702e-21	2.84449e-20	516	520
ANGPTL6	0.400056	2.09153e-21	2.91858e-20	516	515
TOMM6	-0.399975	2.13433e-21	2.97625e-20	516	520
GJA5	0.399734	2.26653e-21	3.15841e-20	516	520
KIF19	0.399711	2.27912e-21	3.17377e-20	516	513
EBF3	0.399651	2.3137e-21	3.2197e-20	516	520
LAMP3	0.399353	2.49149e-21	3.46472e-20	516	520
MYRIP	0.399212	2.58043e-21	3.58592e-20	516	495
DOCK4	0.399153	2.61882e-21	3.63677e-20	516	520
ANGPTL1	0.399117	2.642e-21	3.66643e-20	516	507
PBRM1	0.399112	2.64532e-21	3.66852e-20	516	520
HERPUD1	0.399	2.72008e-21	3.7696e-20	516	520
RPL37	-0.398869	2.80958e-21	3.89096e-20	516	520
XYLT1	0.398863	2.81388e-21	3.89425e-20	516	520
ZNF660	0.398785	2.86885e-21	3.9676e-20	516	459
ZNF41	0.398574	3.02287e-21	4.17773e-20	516	520
LOC342346	0.398503	3.07692e-21	4.24953e-20	516	407
BHMT2	0.398371	3.17929e-21	4.3879e-20	516	507
PTPN18	0.398334	3.20874e-21	4.42551e-20	516	520
C14orf166	-0.397986	3.49722e-21	4.82009e-20	516	520
TLR6	0.397946	3.53167e-21	4.86425e-20	516	518
TLN1	0.397851	3.61599e-21	4.97699e-20	516	520
BATF3	0.397731	3.72489e-21	5.12338e-20	516	520
KIAA1529	0.397666	3.78549e-21	5.20318e-20	516	517
NHLRC3	0.397585	3.86164e-21	5.30423e-20	516	520
TCEANC	0.397551	3.89387e-21	5.34486e-20	516	520
GCA	0.397479	3.9636e-21	5.43688e-20	516	520
PXK	0.39733	4.11289e-21	5.63782e-20	516	520
LIX1L	0.397272	4.17182e-21	5.71471e-20	516	520
LPAR4	0.397102	4.35068e-21	5.95567e-20	516	482
ZFYVE21	-0.396994	4.4685e-21	6.11281e-20	516	520
DUSP4	0.396942	4.52621e-21	6.18756e-20	516	520
SLC25A45	0.396684	4.82242e-21	6.58802e-20	516	520
EIF5AL1	-0.396584	4.94323e-21	6.7485e-20	516	520
SLC1A7	0.396469	5.08442e-21	6.93655e-20	516	451
LOC257358	0.396258	5.35607e-21	7.30222e-20	516	430
TIMM9	-0.396155	5.49377e-21	7.48489e-20	516	520
CXorf36	0.39592	5.82001e-21	7.92401e-20	516	520
NOL3	-0.395879	5.87854e-21	7.9983e-20	516	520
PRKCZ	-0.395758	6.05616e-21	8.23442e-20	516	520
JAK1	0.395607	6.28497e-21	8.53977e-20	516	520
C7orf58	0.395572	6.33913e-21	8.60755e-20	516	518
F8	0.395445	6.53997e-21	8.87429e-20	516	520
FMO1	0.395152	7.02756e-21	9.5295e-20	516	519
PCDHGA12	0.39513	7.06403e-21	9.57253e-20	516	508
OLFML2B	0.395126	7.07127e-21	9.5759e-20	516	520
KHDC1L	-0.395081	7.15072e-21	9.67699e-20	516	513
PI4KA	0.394756	7.74263e-21	1.0471e-19	516	520
JAZF1	0.394735	7.78244e-21	1.05178e-19	516	520
ABL1	0.39465	7.94467e-21	1.07298e-19	516	520
LOC145820	0.394554	8.13492e-21	1.09794e-19	516	505
PADI2	0.394416	8.41295e-21	1.13471e-19	516	520
APOC1	0.3942	8.86937e-21	1.19547e-19	516	520
PRG4	0.394175	8.92329e-21	1.20193e-19	516	511
ZNF689	0.394051	9.19817e-21	1.23813e-19	516	519
LOC339524	0.39395	9.42682e-21	1.26806e-19	516	519
TMEM173	0.393794	9.79387e-21	1.31656e-19	516	520
ARL4D	-0.393772	9.84503e-21	1.32255e-19	516	520
KBTBD8	0.393557	1.03757e-20	1.39291e-19	516	520
NCOA1	0.393528	1.04491e-20	1.40129e-19	516	520
MED12	0.393527	1.0452e-20	1.40129e-19	516	520
PRR16	0.393507	1.05031e-20	1.4072e-19	516	520
DSTN	-0.393482	1.05664e-20	1.41474e-19	516	520
PRTG	0.393471	1.05947e-20	1.41759e-19	516	511
FBXL14	0.393424	1.07164e-20	1.43293e-19	516	520
GPR116	0.393303	1.10385e-20	1.47502e-19	516	520
CD34	0.393267	1.11354e-20	1.48698e-19	516	520
SLC25A20	0.393037	1.17755e-20	1.57141e-19	516	520
IRF2	0.393024	1.18132e-20	1.57541e-19	516	520
RNF19A	0.392943	1.20474e-20	1.60558e-19	516	520
NEDD8	-0.392916	1.21272e-20	1.61515e-19	516	520
TRIM38	0.392877	1.22446e-20	1.62971e-19	516	520
LRIG1	0.392696	1.27934e-20	1.70162e-19	516	520
ZC3H12B	0.392672	1.28685e-20	1.71048e-19	516	513
SETX	0.392567	1.32018e-20	1.75362e-19	516	520
ZNF25	0.392491	1.34469e-20	1.78501e-19	516	520
HDDC2	-0.392482	1.34779e-20	1.78795e-19	516	520
C10orf72	0.392396	1.37615e-20	1.82437e-19	516	520
CD160	0.392112	1.47432e-20	1.95323e-19	516	511
IL22RA2	0.392042	1.49964e-20	1.98547e-19	516	512
APAF1	0.392029	1.50426e-20	1.99028e-19	516	520
TFPI	0.392006	1.51264e-20	2.00006e-19	516	520
C3orf67	-0.391827	1.57986e-20	2.08757e-19	516	520
NME1	-0.391763	1.60428e-20	2.11845e-19	516	520
CTDSP2	0.39176	1.60557e-20	2.11876e-19	516	520
CFDP1	-0.391688	1.6338e-20	2.15461e-19	516	520
CHI3L1	0.391653	1.64785e-20	2.17171e-19	516	520
FAM124A	0.391597	1.67033e-20	2.1999e-19	516	520
PNMA2	0.391412	1.7469e-20	2.29924e-19	516	518
KEL	0.39137	1.76436e-20	2.32072e-19	516	462
MLLT6	0.391335	1.77971e-20	2.33938e-19	516	520
STAT5B	0.391229	1.8256e-20	2.39814e-19	516	520
MICB	0.390894	1.97973e-20	2.59891e-19	516	520
TECPR1	0.390863	1.99459e-20	2.61672e-19	516	520
GLRX3	-0.390814	2.01825e-20	2.64604e-19	516	520
IQSEC3	0.39067	2.08969e-20	2.73792e-19	516	507
RPL8	-0.390562	2.14506e-20	2.80863e-19	516	520
SNX2	0.390477	2.18927e-20	2.86466e-19	516	520
MYLIP	0.390279	2.29611e-20	3.00252e-19	516	520
DMXL1	0.390181	2.35119e-20	3.07255e-19	516	520
CCDC97	0.390102	2.39666e-20	3.12994e-19	516	520
KIAA1211	0.389885	2.52502e-20	3.29544e-19	516	519
KIAA0240	0.389871	2.5336e-20	3.30449e-19	516	520
S100A11	-0.389827	2.56031e-20	3.33717e-19	516	520
LRCH2	0.389806	2.57361e-20	3.35234e-19	516	519
TMEM141	-0.389785	2.58628e-20	3.36667e-19	516	520
SLC2A5	0.389678	2.65367e-20	3.45217e-19	516	520
CACNB2	0.389654	2.66948e-20	3.47049e-19	516	517
NOTCH1	0.38965	2.67201e-20	3.47154e-19	516	520
CDH23	0.389465	2.79305e-20	3.62646e-19	516	520
UPB1	0.389446	2.80632e-20	3.64135e-19	516	480
FLJ23867	-0.389437	2.81189e-20	3.64623e-19	516	520
MMP19	0.389404	2.83446e-20	3.67313e-19	516	520
SCN3A	0.389386	2.84682e-20	3.68679e-19	516	508
COL4A3	0.38938	2.8507e-20	3.68944e-19	516	494
OTOA	0.3891	3.04906e-20	3.94364e-19	516	508
ETV1	0.389094	3.05386e-20	3.94731e-19	516	520
TMEM130	0.388946	3.16402e-20	4.08708e-19	516	505
APPL1	0.388873	3.22009e-20	4.15684e-19	516	520
GNAI2	0.388649	3.39715e-20	4.3826e-19	516	520
TSHZ2	0.388574	3.45927e-20	4.45989e-19	516	520
ADAMTS8	0.388513	3.5103e-20	4.5228e-19	516	493
MGRN1	0.388501	3.51983e-20	4.53217e-19	516	520
IL1R1	0.388448	3.56542e-20	4.58795e-19	516	520
SLC18A1	0.388373	3.62933e-20	4.66721e-19	516	277
ATP8B2	0.388347	3.65244e-20	4.69394e-19	516	520
DAGLA	0.38827	3.72014e-20	4.7779e-19	516	519
NLRP12	0.388225	3.76042e-20	4.82655e-19	516	492
OSCAR	0.388221	3.76443e-20	4.8267e-19	516	520
MMP12	0.38822	3.76532e-20	4.8267e-19	516	520
FAM160B1	0.38806	3.91184e-20	5.01133e-19	516	520
CHRNA7	0.388052	3.91975e-20	5.01827e-19	516	471
LOC100130932	-0.388004	3.96518e-20	5.07322e-19	516	520
NLRC5	0.387979	3.98828e-20	5.09954e-19	516	520
ADARB2	0.387952	4.01434e-20	5.12961e-19	516	459
TGOLN2	0.38793	4.03568e-20	5.15361e-19	516	520
CNTN4	0.387747	4.21619e-20	5.38071e-19	516	502
C1S	0.387612	4.35419e-20	5.55331e-19	516	520
PSMD7	-0.387511	4.45989e-20	5.68453e-19	516	520
ANUBL1	0.387337	4.64924e-20	5.92213e-19	516	520
APLNR	0.387265	4.73027e-20	6.02154e-19	516	520
C9orf110	0.387121	4.895e-20	6.22731e-19	516	520
PRDM2	0.387076	4.94824e-20	6.29107e-19	516	520
FAM113B	0.38687	5.19684e-20	6.60296e-19	516	520
AXL	0.386858	5.21249e-20	6.61868e-19	516	520
TDRD10	0.386818	5.26149e-20	6.6767e-19	516	505
RPL6	-0.386694	5.41894e-20	6.87217e-19	516	520
NICN1	0.386677	5.4412e-20	6.89414e-19	516	520
ANKRD28	0.386676	5.4431e-20	6.89414e-19	516	520
NBEA	0.386602	5.53934e-20	7.01162e-19	516	515
PDGFD	0.386581	5.56653e-20	7.04162e-19	516	520
FBXO22OS	-0.386539	5.62268e-20	7.1082e-19	516	520
ANAPC11	-0.386316	5.92892e-20	7.49064e-19	516	520
ZNF438	0.386307	5.94148e-20	7.50182e-19	516	520
RERE	0.386245	6.0303e-20	7.6092e-19	516	520
SORCS1	0.386212	6.07731e-20	7.66371e-19	516	435
2023-03-08	0.386101	6.23956e-20	7.8634e-19	516	520
CHIT1	0.386038	6.33407e-20	7.97753e-19	516	518
C5orf40	0.385778	6.73702e-20	8.47972e-19	516	326
EBNA1BP2	-0.385772	6.74754e-20	8.48768e-19	516	520
PWWP2A	0.385769	6.75259e-20	8.48872e-19	516	520
CYP4X1	0.385751	6.78112e-20	8.51929e-19	516	518
SLCO1C1	0.385705	6.85492e-20	8.60664e-19	516	464
ALPK1	0.385604	7.02153e-20	8.81033e-19	516	520
ZFPM2	0.385431	7.31506e-20	9.17294e-19	516	518
C20orf132	0.385314	7.52183e-20	9.42636e-19	516	520
RPL36A	-0.385178	7.76767e-20	9.72841e-19	516	520
ATXN7L1	0.385124	7.86829e-20	9.84831e-19	516	520
PRDX1	-0.385048	8.0095e-20	1.00188e-18	516	520
ELTD1	0.385042	8.02073e-20	1.00216e-18	516	520
LOC389634	0.385042	8.02169e-20	1.00216e-18	516	482
CETN2	-0.384898	8.29881e-20	1.03614e-18	516	520
SIRPB1	0.384822	8.44963e-20	1.05432e-18	516	519
C11orf83	-0.384771	8.55231e-20	1.06647e-18	516	520
TXNDC11	0.384647	8.8068e-20	1.09753e-18	516	520
ABCA8	0.384452	9.22334e-20	1.14873e-18	516	504
PCGF5	0.384375	9.39223e-20	1.16904e-18	516	520
CSTF2T	0.384303	9.55189e-20	1.18818e-18	516	520
S1PR3	0.384291	9.58014e-20	1.19096e-18	516	520
GPR64	0.384116	9.98401e-20	1.2404e-18	516	510
ATP5J2	-0.384072	1.0089e-19	1.25268e-18	516	520
C20orf20	-0.383842	1.06507e-19	1.3216e-18	516	520
ZIK1	0.383807	1.0738e-19	1.33162e-18	516	520
ADAMTS2	0.383762	1.08536e-19	1.34513e-18	516	519
NAGA	0.383401	1.18155e-19	1.46344e-18	516	520
PPIP5K2	0.383375	1.18889e-19	1.47163e-18	516	520
CCT7	-0.383149	1.25386e-19	1.55109e-18	516	520
LIMD1	0.383136	1.2577e-19	1.55489e-18	516	520
KCTD20	0.382854	1.34367e-19	1.66016e-18	516	520
CACNA2D1	0.382682	1.39935e-19	1.7279e-18	516	508
ZNF737	0.382655	1.40808e-19	1.73761e-18	516	518
IL6ST	0.382649	1.41019e-19	1.73892e-18	516	520
F13A1	0.382647	1.41087e-19	1.73892e-18	516	520
CCL14	0.382418	1.48853e-19	1.83352e-18	516	516
C1QTNF7	0.382388	1.49915e-19	1.84547e-18	516	495
HEMGN	0.382297	1.53154e-19	1.88419e-18	516	222
FBN1	0.382255	1.54677e-19	1.90177e-18	516	520
KIAA0247	0.382176	1.57543e-19	1.93517e-18	516	520
ZNF593	-0.382175	1.57585e-19	1.93517e-18	516	520
LAMA2	0.382078	1.61227e-19	1.97868e-18	516	520
C1orf31	-0.382026	1.63195e-19	2.00163e-18	516	520
SNRPG	-0.381976	1.65128e-19	2.0241e-18	516	520
FAR2	0.381864	1.69505e-19	2.07648e-18	516	518
PRKD1	0.381825	1.71044e-19	2.09407e-18	516	517
ITPA	-0.381802	1.71987e-19	2.10433e-18	516	520
SP4	0.381729	1.74926e-19	2.13834e-18	516	520
TMEM163	0.381728	1.74978e-19	2.13834e-18	516	517
POLR2F	-0.381679	1.77006e-19	2.16181e-18	516	520
EMR3	0.381575	1.81367e-19	2.21352e-18	516	494
UCHL3	-0.381573	1.8146e-19	2.21352e-18	516	520
TMEM208	-0.381514	1.8395e-19	2.24254e-18	516	520
TXNDC15	0.381511	1.84091e-19	2.2429e-18	516	520
KCNQ1	0.381443	1.87043e-19	2.27749e-18	516	520
CNIH4	-0.381403	1.88783e-19	2.2973e-18	516	520
DDR2	0.381341	1.91538e-19	2.32941e-18	516	518
TOP1MT	-0.381309	1.93011e-19	2.34591e-18	516	520
SLAIN1	0.381295	1.93639e-19	2.35213e-18	516	516
FAM110B	0.381276	1.9448e-19	2.36093e-18	516	519
ASAH1	0.381128	2.01347e-19	2.44282e-18	516	520
RGS9	0.381123	2.0158e-19	2.44418e-18	516	518
INSM1	0.381001	2.07381e-19	2.513e-18	516	438
POP7	-0.38099	2.07931e-19	2.51814e-18	516	520
FAM103A1	-0.380979	2.08469e-19	2.52251e-18	516	520
PRKD3	0.380977	2.08541e-19	2.52251e-18	516	520
FMO3	0.380925	2.11104e-19	2.55198e-18	516	519
GGT5	0.380885	2.13075e-19	2.57426e-18	516	520
PFDN6	-0.380732	2.20825e-19	2.66602e-18	516	520
VPS25	-0.38073	2.20934e-19	2.66602e-18	516	520
MYO9B	0.380617	2.26804e-19	2.73521e-18	516	520
RAPGEF6	0.380482	2.34071e-19	2.82105e-18	516	520
C2orf89	0.38048	2.34202e-19	2.82105e-18	516	519
PSMB5	-0.380457	2.35442e-19	2.8343e-18	516	520
TMEM229B	0.380452	2.35715e-19	2.83589e-18	516	520
ZNF280B	0.380304	2.43984e-19	2.93363e-18	516	506
WDR82	0.380172	2.51606e-19	3.02347e-18	516	520
SCN7A	0.380069	2.57692e-19	3.09476e-18	516	375
CPM	0.379979	2.63136e-19	3.15825e-18	516	520
GCET2	0.379859	2.70625e-19	3.24621e-18	516	520
TSPAN33	0.379813	2.73499e-19	3.27874e-18	516	520
TICAM2	0.379787	2.75177e-19	3.2969e-18	516	514
NOTCH4	0.379731	2.78797e-19	3.33828e-18	516	520
ZNF81	0.37958	2.88738e-19	3.45526e-18	516	520
CMPK2	0.379571	2.8934e-19	3.46041e-18	516	520
BEND5	0.379549	2.90843e-19	3.47632e-18	516	513
UBL5	-0.379496	2.94446e-19	3.5173e-18	516	520
CLIC6	0.379387	3.01947e-19	3.60477e-18	516	520
CCT3	-0.379361	3.03784e-19	3.62456e-18	516	520
VTI1B	-0.379315	3.07063e-19	3.66152e-18	516	520
C13orf1	-0.379271	3.10178e-19	3.69647e-18	516	520
MTX1	-0.379267	3.10491e-19	3.69681e-18	516	520
EMCN	0.379266	3.10573e-19	3.69681e-18	516	520
ZCCHC2	0.379258	3.11165e-19	3.70167e-18	516	520
FXYD6	0.379213	3.14423e-19	3.73822e-18	516	520
ROMO1	-0.379144	3.19467e-19	3.79595e-18	516	520
AHSA1	-0.379129	3.20612e-19	3.80731e-18	516	520
PIK3IP1	0.379091	3.23436e-19	3.83859e-18	516	520
RNF44	0.37869	3.54909e-19	4.20964e-18	516	520
NUP210	0.378609	3.61654e-19	4.28712e-18	516	520
CACNA1C	0.378572	3.64733e-19	4.32108e-18	516	520
GRRP1	0.378541	3.67419e-19	4.35034e-18	516	519
RPS27A	-0.378467	3.73736e-19	4.42254e-18	516	520
LPL	0.378367	3.82489e-19	4.52347e-18	516	520
NTRK1	0.378274	3.90765e-19	4.61863e-18	516	517
CD38	0.378233	3.94535e-19	4.66046e-18	516	518
RASA3	0.378168	4.00505e-19	4.72821e-18	516	520
MYL12B	-0.378056	4.10996e-19	4.84922e-18	516	520
LRRN2	0.378053	4.11279e-19	4.84972e-18	516	518
C9orf119	-0.377906	4.25464e-19	5.01406e-18	516	520
ITGB1BP1	-0.377881	4.27971e-19	5.04066e-18	516	520
WISP1	0.377841	4.31907e-19	5.08404e-18	516	519
SEMA6A	0.377744	4.41745e-19	5.19682e-18	516	520
SDC3	0.377633	4.53207e-19	5.32856e-18	516	520
ADAMTS18	0.37762	4.54492e-19	5.34055e-18	516	481
BACH2	0.377613	4.55253e-19	5.34637e-18	516	520
SLC9A7	0.377545	4.62435e-19	5.42756e-18	516	520
OST4	-0.37749	4.68383e-19	5.49417e-18	516	520
RPL23	-0.377342	4.84604e-19	5.68114e-18	516	520
CHD1	0.377306	4.88601e-19	5.72467e-18	516	520
C13orf31	0.377297	4.89709e-19	5.73432e-18	516	520
KIAA0467	0.377231	4.97178e-19	5.8184e-18	516	520
SECTM1	0.377227	4.97616e-19	5.82015e-18	516	520
ETV7	0.377211	4.99444e-19	5.83813e-18	516	520
ADH1B	0.377039	5.19687e-19	6.06813e-18	516	406
WDR64	0.377038	5.19722e-19	6.06813e-18	516	297
MRAS	0.376875	5.39652e-19	6.29719e-18	516	520
HLX	0.376844	5.43546e-19	6.33896e-18	516	520
TAF1D	-0.376649	5.68426e-19	6.62528e-18	516	520
USMG5	-0.376604	5.74317e-19	6.69007e-18	516	520
CX3CL1	0.376591	5.7605e-19	6.70639e-18	516	520
CHST13	0.376504	5.87669e-19	6.83772e-18	516	506
MNAT1	-0.376451	5.94892e-19	6.91777e-18	516	520
NAALADL1	0.376421	5.98974e-19	6.96122e-18	516	520
ICT1	-0.376338	6.10514e-19	7.09124e-18	516	520
CDYL2	0.376293	6.16976e-19	7.16218e-18	516	518
SMCR8	0.376245	6.23813e-19	7.23737e-18	516	520
GTF2H5	-0.37621	6.28724e-19	7.29016e-18	516	520
PKDCC	0.376078	6.48053e-19	7.50997e-18	516	517
VENTX	0.376055	6.51575e-19	7.54644e-18	516	515
PCM1	0.375954	6.66879e-19	7.71926e-18	516	520
CPXM2	0.37583	6.86004e-19	7.93608e-18	516	520
HSPA12B	0.375812	6.88894e-19	7.96494e-18	516	520
POLK	0.375735	7.01089e-19	8.10129e-18	516	520
ORMDL2	-0.375601	7.22996e-19	8.34965e-18	516	520
LRRC4C	0.375579	7.2672e-19	8.38786e-18	516	447
ADC	0.375508	7.38637e-19	8.52052e-18	516	520
GRIP2	0.375472	7.44738e-19	8.58599e-18	516	513
RELN	0.375438	7.50478e-19	8.64723e-18	516	506
DCLK2	0.375423	7.53175e-19	8.67334e-18	516	519
SCUBE2	0.375388	7.59208e-19	8.73783e-18	516	519
PDE3B	0.37533	7.69276e-19	8.84865e-18	516	520
AKT3	0.375135	8.04442e-19	9.24787e-18	516	520
EDEM1	0.375129	8.05454e-19	9.25423e-18	516	520
PASK	0.375105	8.09981e-19	9.30094e-18	516	520
LYN	0.375046	8.20939e-19	9.42141e-18	516	520
NBLA00301	0.374868	8.55006e-19	9.80679e-18	516	381
SCAMP5	0.37483	8.62553e-19	9.88773e-18	516	520
PLEKHG7	0.374792	8.69966e-19	9.96704e-18	516	454
TXNDC5	0.374605	9.07932e-19	1.03961e-17	516	520
TNIP3	0.374344	9.63802e-19	1.10296e-17	516	520
PDE7B	0.374246	9.85418e-19	1.12705e-17	516	520
NR2F2	0.374212	9.93202e-19	1.13531e-17	516	520
CMTM1	0.374148	1.00772e-18	1.15125e-17	516	520
KIR3DL1	0.374093	1.02055e-18	1.16525e-17	516	328
NEFH	0.374061	1.02808e-18	1.17319e-17	516	518
ROR2	0.374039	1.03323e-18	1.1784e-17	516	520
RTKN	-0.373857	1.07699e-18	1.22761e-17	516	520
SLC39A8	0.373827	1.08428e-18	1.23523e-17	516	520
SLFN5	0.373781	1.0956e-18	1.24741e-17	516	520
PGCP	0.373765	1.09975e-18	1.25143e-17	516	520
ASRGL1	0.373484	1.17234e-18	1.33328e-17	516	520
NLGN3	0.373465	1.17724e-18	1.3381e-17	516	518
VAMP1	0.373363	1.20492e-18	1.36878e-17	516	520
RNF7	-0.373319	1.2171e-18	1.38184e-17	516	520
CCL24	0.373144	1.26636e-18	1.43697e-17	516	475
ZNF862	0.373132	1.26982e-18	1.44008e-17	516	520
POLR2J	-0.373087	1.2831e-18	1.45432e-17	516	520
RPGRIP1	0.373015	1.30404e-18	1.47723e-17	516	474
MRPL12	-0.373012	1.30507e-18	1.47757e-17	516	520
LBH	0.372749	1.38516e-18	1.56736e-17	516	520
TAPBPL	0.37272	1.39438e-18	1.5769e-17	516	520
RHOD	-0.372624	1.42505e-18	1.61068e-17	516	520
ZNF826	0.372535	1.45401e-18	1.64251e-17	516	499
PTAFR	0.372419	1.49296e-18	1.68556e-17	516	520
QPCT	0.372271	1.54396e-18	1.74216e-17	516	520
WDR66	-0.372234	1.55695e-18	1.75584e-17	516	520
RPS6KA2	0.372189	1.57288e-18	1.7728e-17	516	520
ADRBK2	0.371981	1.64853e-18	1.85704e-17	516	520
MAP3K12	0.371958	1.6573e-18	1.86587e-17	516	520
PIGF	-0.371925	1.66963e-18	1.87871e-17	516	520
IL15	0.371915	1.67338e-18	1.88187e-17	516	520
DISP1	0.371858	1.69492e-18	1.90504e-17	516	519
FAM96B	-0.371856	1.69593e-18	1.90511e-17	516	520
CHCHD8	-0.37164	1.7805e-18	1.99899e-17	516	520
C19orf33	-0.371499	1.83852e-18	2.06298e-17	516	520
CXCL11	0.371452	1.8579e-18	2.08358e-17	516	517
PPIA	-0.37141	1.87573e-18	2.1024e-17	516	520
ZNF208	0.371321	1.91352e-18	2.14357e-17	516	491
FZD4	0.371276	1.93339e-18	2.16463e-17	516	520
AMPD1	0.371018	2.04928e-18	2.29258e-17	516	459
LIME1	0.371016	2.04995e-18	2.29258e-17	516	520
PGR	0.370946	2.08269e-18	2.3279e-17	516	510
RAMP2	0.370828	2.13886e-18	2.38936e-17	516	520
TPD52L1	-0.370727	2.18812e-18	2.44303e-17	516	520
MRPS17	-0.370634	2.23434e-18	2.49326e-17	516	520
C1R	0.370589	2.25695e-18	2.5171e-17	516	520
VDAC2	-0.37045	2.32895e-18	2.59596e-17	516	520
HEG1	0.370285	2.41672e-18	2.69231e-17	516	520
AIMP1	-0.370272	2.42408e-18	2.69901e-17	516	520
EZH1	0.370235	2.44414e-18	2.71985e-17	516	520
MYEOV2	-0.370229	2.44752e-18	2.72211e-17	516	520
MICAL1	0.370202	2.46242e-18	2.73717e-17	516	520
SDS	0.370186	2.47129e-18	2.74551e-17	516	520
ZNF407	0.37008	2.53108e-18	2.8104e-17	516	520
IGSF21	0.370047	2.5496e-18	2.8294e-17	516	517
ZNFX1	0.370033	2.55795e-18	2.8371e-17	516	520
FHL5	0.369907	2.63144e-18	2.91701e-17	516	503
LOC400759	0.36989	2.64113e-18	2.92614e-17	516	520
NCOA4	0.369868	2.65436e-18	2.93919e-17	516	520
FGF18	0.369807	2.69085e-18	2.97795e-17	516	471
ANKFY1	0.369732	2.73694e-18	3.02729e-17	516	520
NELF	-0.369725	2.7411e-18	3.03024e-17	516	520
SULT1C4	0.369663	2.77953e-18	3.07104e-17	516	499
SSBP1	-0.369597	2.82104e-18	3.11519e-17	516	520
KLRC2	0.36958	2.83142e-18	3.12494e-17	516	495
PNMA3	0.369555	2.84784e-18	3.14135e-17	516	502
KIF25	0.369417	2.9368e-18	3.23771e-17	516	364
ABCA2	0.369282	3.02701e-18	3.33533e-17	516	520
DOK6	0.369274	3.03261e-18	3.33968e-17	516	514
NTN4	0.369107	3.14859e-18	3.46552e-17	516	520
LOC401431	0.369084	3.16469e-18	3.47947e-17	516	517
TMEM47	0.369084	3.16473e-18	3.47947e-17	516	520
COTL1	0.368929	3.27673e-18	3.60065e-17	516	520
BOLA3	-0.368877	3.31442e-18	3.64009e-17	516	520
LOC100190938	0.368834	3.3469e-18	3.67375e-17	516	509
C19orf53	-0.368831	3.34896e-18	3.67402e-17	516	520
C1QTNF2	0.368792	3.37837e-18	3.70426e-17	516	520
HPGDS	0.368681	3.46305e-18	3.79505e-17	516	517
LRRK1	0.368672	3.47034e-18	3.80098e-17	516	520
KIR2DL3	0.368599	3.5278e-18	3.86181e-17	516	361
UBE2E3	-0.36855	3.56588e-18	3.90138e-17	516	520
SEC61G	-0.36841	3.67924e-18	4.02322e-17	516	520
FOXO1	0.36834	3.73741e-18	4.08462e-17	516	520
GIPC3	0.368325	3.74999e-18	4.09602e-17	516	520
PDF	-0.368323	3.75191e-18	4.09602e-17	516	520
BTN3A2	0.368126	3.92076e-18	4.27805e-17	516	520
TRMT61A	-0.368119	3.92686e-18	4.28238e-17	516	520
TGFBR2	0.368067	3.97239e-18	4.32969e-17	516	520
PCDH18	0.367948	4.07901e-18	4.4435e-17	516	520
LOC399959	0.367879	4.14226e-18	4.50996e-17	516	520
TIMM16	-0.36778	4.23497e-18	4.60841e-17	516	520
RASSF5	0.367765	4.24953e-18	4.62177e-17	516	520
PLVAP	0.367552	4.45599e-18	4.8437e-17	516	520
SLC37A1	0.367353	4.65804e-18	5.0606e-17	516	520
MYST3	0.367269	4.74599e-18	5.15337e-17	516	520
TLR5	0.367176	4.84542e-18	5.25851e-17	516	520
GGA2	0.367157	4.86601e-18	5.27801e-17	516	520
FAM162B	0.367104	4.92326e-18	5.33724e-17	516	513
EIF6	-0.3671	4.92776e-18	5.33925e-17	516	520
CAPN6	0.367048	4.98475e-18	5.39809e-17	516	493
ARPC1A	-0.367014	5.02316e-18	5.43677e-17	516	520
DOC2B	0.366993	5.04653e-18	5.45913e-17	516	515
NQO1	-0.366865	5.1923e-18	5.61381e-17	516	520
C12orf74	0.366858	5.20009e-18	5.61922e-17	516	348
CXorf38	0.366663	5.43001e-18	5.86453e-17	516	520
EPYC	0.366648	5.44822e-18	5.88104e-17	516	406
MAP9	0.366616	5.48724e-18	5.91999e-17	516	519
BZRAP1	0.366594	5.51448e-18	5.9462e-17	516	519
SNRPF	-0.366287	5.9032e-18	6.36195e-17	516	520
PLAC8	0.366192	6.02888e-18	6.49392e-17	516	520
ATP6V1B2	0.366076	6.1854e-18	6.65896e-17	516	520
RPS17	-0.366057	6.21181e-18	6.68383e-17	516	520
MATK	0.365932	6.3855e-18	6.86705e-17	516	520
DAZL	0.365815	6.5534e-18	7.04386e-17	516	300
TIMM17A	-0.365695	6.73072e-18	7.23059e-17	516	520
SNRPA1	-0.365649	6.79949e-18	7.30058e-17	516	520
AVPR2	0.365627	6.83183e-18	7.3314e-17	516	513
GIPC1	-0.365595	6.88147e-18	7.38075e-17	516	520
PDGFRB	0.365501	7.02511e-18	7.5308e-17	516	520
PDE4D	0.365379	7.2169e-18	7.73228e-17	516	520
HS3ST2	0.365278	7.37972e-18	7.90253e-17	516	506
EIF1	-0.364925	7.97835e-18	8.53904e-17	516	520
DVL1	-0.364811	8.18289e-18	8.75331e-17	516	520
C9orf172	0.364739	8.31332e-18	8.88811e-17	516	511
PMM2	-0.364702	8.38159e-18	8.95635e-17	516	520
NTRK3	0.364685	8.41251e-18	8.98464e-17	516	468
EPC1	0.364506	8.75222e-18	9.3425e-17	516	520
PCDH17	0.364418	8.92318e-18	9.51995e-17	516	520
DYNLL1	-0.364414	8.93053e-18	9.52275e-17	516	520
HIVEP1	0.36441	8.93811e-18	9.5258e-17	516	520
C13orf30	0.364247	9.26614e-18	9.87018e-17	516	261
NTN1	0.364066	9.64248e-18	1.02656e-16	516	520
C1D	-0.36406	9.65546e-18	1.0274e-16	516	520
TBC1D1	0.364054	9.66847e-18	1.02824e-16	516	520
VASH2	0.364028	9.72224e-18	1.03342e-16	516	519
ABCA3	0.364	9.78314e-18	1.03934e-16	516	520
POLD2	-0.363937	9.91979e-18	1.0533e-16	516	520
ZNF678	0.363904	9.99233e-18	1.06045e-16	516	518
POLR1C	-0.363738	1.0364e-17	1.09931e-16	516	520
LHFP	0.36373	1.03809e-17	1.10052e-16	516	520
ZBTB24	0.363523	1.08644e-17	1.15118e-16	516	520
CEACAM3	0.363489	1.09462e-17	1.15924e-16	516	506
GDF3	0.363475	1.09786e-17	1.16206e-16	516	425
RBM43	0.363471	1.09902e-17	1.16267e-16	516	520
C8orf4	0.36343	1.10879e-17	1.1724e-16	516	520
SLC12A7	0.363424	1.11034e-17	1.17342e-16	516	520
SLIT3	0.363398	1.11679e-17	1.17962e-16	516	519
CCL17	0.363312	1.13788e-17	1.20126e-16	516	515
PTPN5	0.363306	1.13957e-17	1.20242e-16	516	464
LOC153684	0.363287	1.14412e-17	1.2066e-16	516	519
FMO2	0.363096	1.19326e-17	1.25776e-16	516	519
CTSZ	0.363082	1.19682e-17	1.26085e-16	516	520
TOP2B	0.363048	1.20583e-17	1.26968e-16	516	520
CEP135	0.36299	1.22115e-17	1.28514e-16	516	520
SOS1	0.362933	1.2367e-17	1.30082e-16	516	520
APOA1BP	-0.362911	1.24274e-17	1.30649e-16	516	520
IGDCC4	0.362886	1.24941e-17	1.31282e-16	516	520
UBE2V2	-0.362882	1.25042e-17	1.3132e-16	516	520
C12orf51	0.362819	1.26786e-17	1.33083e-16	516	520
CRTC3	0.362767	1.2825e-17	1.34549e-16	516	520
LINGO3	0.362565	1.34058e-17	1.40569e-16	516	282
HS3ST3B1	0.362505	1.35804e-17	1.42326e-16	516	514
MRPL13	-0.362369	1.39908e-17	1.46551e-16	516	520
IL11RA	0.362365	1.4003e-17	1.46602e-16	516	520
PSMA8	0.362253	1.43519e-17	1.50177e-16	516	276
SMPDL3B	0.362125	1.47584e-17	1.54351e-16	516	520
SIRT7	-0.362098	1.4845e-17	1.55176e-16	516	520
FAM13C	0.362019	1.5106e-17	1.57822e-16	516	512
RENBP	0.361924	1.54202e-17	1.61022e-16	516	520
FGF2	0.361846	1.56846e-17	1.63698e-16	516	519
ZCCHC5	0.361842	1.56999e-17	1.63773e-16	516	429
MGA	0.361816	1.579e-17	1.64627e-16	516	520
FRY	0.361799	1.58484e-17	1.65151e-16	516	520
NFIC	0.36177	1.5947e-17	1.66093e-16	516	520
ZNF853	0.36171	1.61576e-17	1.68199e-16	516	520
LOC400043	0.361697	1.62055e-17	1.68611e-16	516	519
PIK3R3	0.361672	1.62919e-17	1.69423e-16	516	520
AOC3	0.361658	1.63436e-17	1.69872e-16	516	520
ZNF829	0.361642	1.63996e-17	1.70367e-16	516	481
TXNIP	0.361555	1.67159e-17	1.73563e-16	516	520
PSMA7	-0.361536	1.67833e-17	1.74174e-16	516	520
DGUOK	-0.3615	1.6916e-17	1.7546e-16	516	520
CFLAR	0.361465	1.70467e-17	1.76724e-16	516	520
TMOD2	0.361392	1.73189e-17	1.79454e-16	516	520
LOC284276	0.361376	1.73795e-17	1.7999e-16	516	443
SLC6A6	0.361346	1.74952e-17	1.81095e-16	516	520
REEP6	-0.361287	1.77196e-17	1.83324e-16	516	520
ZXDA	0.361226	1.79564e-17	1.85679e-16	516	519
TM7SF4	0.361089	1.8503e-17	1.91232e-16	516	464
CTSK	0.361009	1.88258e-17	1.94469e-16	516	520
TRAPPC2L	-0.360879	1.93691e-17	1.99979e-16	516	520
RECK	0.360788	1.97533e-17	2.03841e-16	516	519
KDM6A	0.36074	1.99637e-17	2.05907e-16	516	520
DISC1	0.360659	2.03177e-17	2.09451e-16	516	520
PRRG3	0.360582	2.06612e-17	2.12883e-16	516	331
C20orf24	-0.360523	2.09279e-17	2.15521e-16	516	520
FAM117A	0.360489	2.10802e-17	2.16979e-16	516	520
NCRNA00092	0.360471	2.11651e-17	2.17741e-16	516	449
C2orf88	0.360398	2.15017e-17	2.21091e-16	516	519
RNF166	0.360362	2.16713e-17	2.22722e-16	516	520
ARRDC3	0.360358	2.16892e-17	2.22792e-16	516	520
ARID1B	0.360242	2.22413e-17	2.28347e-16	516	520
GADD45GIP1	-0.360235	2.22775e-17	2.28602e-16	516	520
SSH1	0.360156	2.26631e-17	2.32441e-16	516	520
MRPS5	-0.360134	2.27715e-17	2.33434e-16	516	520
PUS1	-0.360065	2.31124e-17	2.36808e-16	516	520
GABRP	0.360028	2.33013e-17	2.38622e-16	516	510
DTX3L	0.359994	2.3472e-17	2.40249e-16	516	520
TMEM93	-0.359991	2.34907e-17	2.40318e-16	516	520
SDC1	-0.359965	2.36207e-17	2.41525e-16	516	520
FAM89A	-0.359858	2.41764e-17	2.47082e-16	516	520
ERBB2IP	0.359842	2.42584e-17	2.47794e-16	516	520
HIPK1	0.359822	2.43675e-17	2.48783e-16	516	520
KLC3	-0.359793	2.45168e-17	2.50181e-16	516	520
BUD31	-0.359782	2.45795e-17	2.50693e-16	516	520
PHF12	0.359698	2.50302e-17	2.55161e-16	516	520
BDP1	0.359556	2.58093e-17	2.6297e-16	516	520
DIABLO	-0.359487	2.61976e-17	2.66792e-16	516	520
ZNF45	0.359469	2.63024e-17	2.67674e-16	516	520
LPPR4	0.359468	2.63107e-17	2.67674e-16	516	518
WDR81	0.359459	2.63618e-17	2.68058e-16	516	520
GJA4	0.35944	2.64687e-17	2.69009e-16	516	520
ERO1LB	0.359409	2.66473e-17	2.70688e-16	516	520
DLC1	0.359316	2.71898e-17	2.7606e-16	516	520
CH25H	0.359296	2.73039e-17	2.77079e-16	516	520
VHL	0.359282	2.73897e-17	2.7781e-16	516	520
NRP1	0.359126	2.83272e-17	2.87174e-16	516	520
HCFC1	0.359078	2.86271e-17	2.90068e-16	516	520
PFDN4	-0.359046	2.88224e-17	2.9185e-16	516	520
PDZRN3	0.359045	2.88319e-17	2.9185e-16	516	520
MGP	0.358948	2.94408e-17	2.97865e-16	516	520
CIC	0.358932	2.95411e-17	2.98729e-16	516	520
RPS10	-0.358913	2.96641e-17	2.99823e-16	516	520
JPH4	0.358906	2.97099e-17	3.00136e-16	516	513
SNRPE	-0.358839	3.01456e-17	3.04384e-16	516	520
C16orf91	-0.358823	3.02447e-17	3.05232e-16	516	520
[truncated: 18,166 more rows]
