# Supplementary material for: ZC3H12D upregulation in head and neck squamous cell carcinoma: a potential prognostic biomarker associated with immune infiltration
Source: Braz J Med Biol Res. 2025 Feb 3;58:e14227. doi: 10.1590/1414-431X2024e14227 (PMC11793147; doi:10.1590/1414-431X2024e14227)
Supplement: Supplementary file 1 [file 1414-431X-bjmbr-58-e14227-suppl.zip › 14227_Supplementary Table S3.xlsx]

## Sheet: Sheet1
Table S3. The ZC3H12D-related signaling pathways identified by Gene Set Enrichment Analysis (GSEA).
ID	setSize	enrichmentScore	NES	pvalue	qvalues
GO_LYMPHOCYTE_ACTIVATION	167	0.433581	3.26059	1e-10	9.12551e-09
GO_ADAPTIVE_IMMUNE_RESPONSE	123	0.451927	3.24543	1e-10	9.12551e-09
GO_POSITIVE_REGULATION_OF_IMMUNE_SYSTEM_PROCESS	206	0.377247	2.92766	1e-10	9.12551e-09
GO_CELL_ACTIVATION	265	0.3631	2.90182	1e-10	9.12551e-09
GO_REGULATION_OF_IMMUNE_SYSTEM_PROCESS	282	0.359353	2.89153	1e-10	9.12551e-09
GO_POSITIVE_REGULATION_OF_IMMUNE_RESPONSE	154	0.388324	2.88671	1e-10	9.12551e-09
GO_REGULATION_OF_IMMUNE_RESPONSE	204	0.366019	2.84134	1e-10	9.12551e-09
GO_EPITHELIAL_CELL_DIFFERENTIATION	70	-0.411915	-4.34898	1e-10	9.12551e-09
GO_CORNIFIED_ENVELOPE	19	-0.86057	-4.71022	1e-10	9.12551e-09
GO_KERATINIZATION	30	-0.751212	-5.17539	1e-10	9.12551e-09
GO_SKIN_DEVELOPMENT	44	-0.622584	-5.3372	1e-10	9.12551e-09
GO_EPIDERMIS_DEVELOPMENT	44	-0.637328	-5.46359	1e-10	9.12551e-09
GO_EPIDERMAL_CELL_DIFFERENTIATION	35	-0.747421	-5.60875	1e-10	9.12551e-09
GO_CELL_SURFACE	176	0.363093	2.75285	1.3255e-10	1.12318e-08
GO_LYMPHOCYTE_DIFFERENTIATION	90	0.452668	3.05509	3.05633e-10	2.41718e-08
GO_T_CELL_ACTIVATION	121	0.407233	2.91788	4.76359e-10	3.53195e-08
GO_REGULATION_OF_LYMPHOCYTE_ACTIVATION	106	0.417729	2.91758	5.81241e-10	4.05609e-08
GO_CORNIFICATION	20	-0.690208	-3.86414	7.54022e-10	4.96949e-08
GO_IMMUNE_SYSTEM_DEVELOPMENT	137	0.380875	2.78384	2.10827e-09	1.31636e-07
GO_EXTERNAL_SIDE_OF_PLASMA_MEMBRANE	100	0.426679	2.92149	2.81907e-09	1.67215e-07
GO_REGULATION_OF_CELL_ACTIVATION	132	0.378223	2.74302	3.10107e-09	1.75183e-07
GO_B_CELL_ACTIVATION	64	0.481035	2.97632	4.72998e-09	2.55057e-07
GO_ACTIVATION_OF_IMMUNE_RESPONSE	120	0.377071	2.69453	3.36871e-08	1.73754e-06
GO_EPITHELIUM_DEVELOPMENT	95	-0.283158	-3.3787	4.07032e-08	2.01195e-06
GO_T_CELL_DIFFERENTIATION	67	0.443444	2.77514	4.86969e-08	2.3108e-06
GO_LEUKOCYTE_DIFFERENTIATION	112	0.384899	2.70989	5.24455e-08	2.39296e-06
GO_LEUKOCYTE_CELL_CELL_ADHESION	86	0.413281	2.76951	6.40079e-08	2.81235e-06
GO_IMMUNE_RESPONSE_REGULATING_CELL_SURFACE_RECEPTOR_SIGNALING_PATHWAY	95	0.390131	2.67107	1.86484e-07	7.70454e-06
GO_MOLECULAR_TRANSDUCER_ACTIVITY	233	0.295259	2.3344	1.93823e-07	7.70454e-06
GO_PEPTIDE_CROSS_LINKING	16	-0.703941	-3.50243	1.94835e-07	7.70454e-06
GO_REGULATION_OF_T_CELL_ACTIVATION	83	0.407538	2.6964	2.33318e-07	8.92868e-06
GO_ALPHA_BETA_T_CELL_ACTIVATION	43	0.504812	2.78414	2.61138e-07	9.681e-06
GO_ANTIGEN_RECEPTOR_MEDIATED_SIGNALING_PATHWAY	64	0.438449	2.71284	3.118e-07	1.08792e-05
GO_IMMUNE_EFFECTOR_PROCESS	195	0.307229	2.3654	3.07499e-07	1.08792e-05
GO_IMMUNE_RESPONSE_REGULATING_SIGNALING_PATHWAY	114	0.370802	2.62078	3.28394e-07	1.11308e-05
GO_T_CELL_SELECTION	22	0.636353	2.7975	4.12717e-07	1.34219e-05
GO_REGULATION_OF_CELL_CELL_ADHESION	84	0.39871	2.6435	4.18615e-07	1.34219e-05
GO_SIDE_OF_MEMBRANE	128	0.352197	2.54064	4.81843e-07	1.50426e-05
GO_LYMPHOCYTE_MEDIATED_IMMUNITY	72	0.40997	2.62105	6.42447e-07	1.86942e-05
GO_LEUKOCYTE_PROLIFERATION	77	0.400084	2.60165	6.46085e-07	1.86942e-05
GO_REGULATION_OF_CELL_ADHESION	109	0.362723	2.54371	6.33453e-07	1.86942e-05
GO_TRANSMEMBRANE_SIGNALING_RECEPTOR_ACTIVITY	190	0.303144	2.32236	8.01177e-07	2.26297e-05
GO_POSITIVE_REGULATION_OF_LYMPHOCYTE_ACTIVATION	72	0.40378	2.58148	1.16119e-06	3.20357e-05
GO_ADAPTIVE_IMMUNE_RESPONSE_BASED_ON_SOMATIC_RECOMBINATION_OF_IMMUNE_RECEPTORS_BUILT_FROM_IMMUNOGLOBULIN_SUPERFAMILY_DOMAINS	69	0.409747	2.573	1.32128e-06	3.5624e-05
GO_POSITIVE_REGULATION_OF_CELL_ADHESION	74	0.408211	2.63033	1.76853e-06	4.6623e-05
GO_POSITIVE_REGULATION_OF_CELL_ACTIVATION	86	0.379096	2.54043	2.46442e-06	6.35561e-05
GO_POSITIVE_REGULATION_OF_IMMUNE_EFFECTOR_PROCESS	46	0.458193	2.58048	3.14215e-06	7.93103e-05
GO_POSITIVE_REGULATION_OF_LEUKOCYTE_CELL_CELL_ADHESION	61	0.417614	2.54144	3.38984e-06	8.37797e-05
GO_INTRINSIC_COMPONENT_OF_PLASMA_MEMBRANE	265	0.266904	2.13304	3.98286e-06	9.64273e-05
GO_REGULATION_OF_IMMUNE_EFFECTOR_PROCESS	81	0.380456	2.51694	4.44896e-06	0.000105557
GO_REGULATION_OF_LYMPHOCYTE_DIFFERENTIATION	40	0.485133	2.61043	5.34454e-06	0.00012432
GO_POSITIVE_REGULATION_OF_CELL_CELL_ADHESION	63	0.409761	2.5181	6.67827e-06	0.000152356
GO_B_CELL_MEDIATED_IMMUNITY	37	0.489185	2.57267	9.78406e-06	0.000219
GO_CELL_CELL_ADHESION	142	0.314114	2.30845	1.01607e-05	0.000223218
GO_LEUKOCYTE_MEDIATED_IMMUNITY	145	0.307727	2.27655	1.54017e-05	0.000332204
GO_POSITIVE_T_CELL_SELECTION	18	0.619589	2.51203	1.58128e-05	0.000334981
GO_CYTOKINE_RECEPTOR_ACTIVITY	37	0.477447	2.51094	2.06398e-05	0.000429568
GO_ALPHA_BETA_T_CELL_DIFFERENTIATION	32	0.493021	2.47022	2.13118e-05	0.000435906
GO_REGULATION_OF_IMMUNOGLOBULIN_PRODUCTION	13	0.671828	2.43665	2.35539e-05	0.000473599
GO_B_CELL_PROLIFERATION	33	0.484229	2.46315	2.78541e-05	0.00055073
GO_T_CELL_PROLIFERATION	46	0.423418	2.38463	4.37253e-05	0.000850361
GO_T_CELL_RECEPTOR_COMPLEX	12	0.668304	2.35116	5.16206e-05	0.000987714
GO_CELLULAR_HORMONE_METABOLIC_PROCESS	10	-0.670746	-2.59279	6.44738e-05	0.00121407
GO_BIOLOGICAL_ADHESION	216	0.262103	2.04462	6.79346e-05	0.00125925
GO_NEGATIVE_REGULATION_OF_IMMUNE_SYSTEM_PROCESS	84	0.34272	2.27228	6.92945e-05	0.00126469
GO_REGULATION_OF_ANTIGEN_RECEPTOR_MEDIATED_SIGNALING_PATHWAY	20	0.559037	2.37271	7.12218e-05	0.00128017
GO_DEFENSE_RESPONSE	283	0.245184	1.9729	7.41105e-05	0.00131222
GO_REGULATION_OF_B_CELL_ACTIVATION	39	0.434731	2.32123	7.55867e-05	0.00131867
GO_POSITIVE_REGULATION_OF_LYMPHOCYTE_MEDIATED_IMMUNITY	27	0.503384	2.39078	7.93968e-05	0.00135148
GO_T_CELL_RECEPTOR_SIGNALING_PATHWAY	43	0.425267	2.34543	7.97455e-05	0.00135148
GO_THYMIC_T_CELL_SELECTION	10	0.697692	2.28019	8.3156e-05	0.00138943
GO_REGULATION_OF_T_CELL_DIFFERENTIATION	34	0.461806	2.35712	9.39884e-05	0.0015274
GO_ANTIMICROBIAL_HUMORAL_RESPONSE	28	-0.404148	-2.65815	9.34744e-05	0.0015274
GO_REGULATION_OF_LEUKOCYTE_PROLIFERATION	64	0.370279	2.29104	0.00010271	0.00164657
GO_REGULATION_OF_LYMPHOCYTE_MEDIATED_IMMUNITY	38	0.438112	2.31461	0.000119803	0.00188868
GO_POSITIVE_REGULATION_OF_BIOSYNTHETIC_PROCESS	135	0.295049	2.15379	0.000120996	0.00188868
GO_INTERFERON_GAMMA_PRODUCTION	37	0.446927	2.35043	0.00012408	0.00191166
GO_REGULATION_OF_HEMOPOIESIS	66	0.369019	2.31869	0.000145672	0.00221555
GO_POSITIVE_REGULATION_OF_LEUKOCYTE_MEDIATED_IMMUNITY	31	0.464172	2.31324	0.000184483	0.00277032
GO_REGULATION_OF_LEUKOCYTE_DIFFERENTIATION	59	0.373654	2.25849	0.00018892	0.00279049
GO_OXIDOREDUCTASE_ACTIVITY_ACTING_ON_CH_OH_GROUP_OF_DONORS	10	-0.639494	-2.47199	0.000190531	0.00279049
GO_CD4_POSITIVE_ALPHA_BETA_T_CELL_ACTIVATION	25	0.499119	2.31375	0.000204175	0.00295386
GO_CORECEPTOR_ACTIVITY	14	0.592524	2.22854	0.000239305	0.00342038
GO_REGULATION_OF_PRODUCTION_OF_MOLECULAR_MEDIATOR_OF_IMMUNE_RESPONSE	24	0.496745	2.27203	0.000273184	0.00385813
GO_IMMUNOGLOBULIN_PRODUCTION	24	0.496407	2.27048	0.000278788	0.0038757
GO_CYTOKINE_PRODUCTION	139	0.277114	2.0298	0.000280963	0.0038757
GO_REGULATION_OF_LEUKOCYTE_MEDIATED_IMMUNITY	47	0.391713	2.22067	0.000328734	0.00448256
GO_CALCIUM_MEDIATED_SIGNALING	42	0.411672	2.25007	0.000349888	0.00471679
GO_CYTOKINE_MEDIATED_SIGNALING_PATHWAY	126	0.281914	2.02137	0.000392003	0.00522516
GO_LYMPHOCYTE_ACTIVATION_INVOLVED_IN_IMMUNE_RESPONSE	45	0.391364	2.18266	0.000439197	0.00578918
GO_REGULATION_OF_ALPHA_BETA_T_CELL_ACTIVATION	27	0.469306	2.22893	0.000446828	0.00582505
GO_POSITIVE_REGULATION_OF_T_CELL_PROLIFERATION	35	0.419456	2.15604	0.000467365	0.00602655
GO_B_CELL_DIFFERENTIATION	28	0.459541	2.21494	0.000493936	0.00630068
GO_RESPONSE_TO_CYTOKINE	162	0.259772	1.94993	0.000545608	0.0068133
GO_SERINE_TYPE_ENDOPEPTIDASE_INHIBITOR_ACTIVITY	10	-0.606125	-2.343	0.000544549	0.0068133
GO_LEUKOCYTE_MIGRATION	98	0.300218	2.06449	0.000587942	0.00726546
GO_T_CELL_DIFFERENTIATION_IN_THYMUS	16	0.562531	2.19933	0.00062063	0.00759034
GO_SECONDARY_METABOLIC_PROCESS	11	-0.567229	-2.33973	0.000652041	0.00789312
GO_SOMATIC_DIVERSIFICATION_OF_IMMUNE_RECEPTORS	10	0.644917	2.10772	0.000695372	0.00800904
GO_SOMATIC_DIVERSIFICATION_OF_IMMUNE_RECEPTORS_VIA_GERMLINE_RECOMBINATION_WITHIN_A_SINGLE_LOCUS	10	0.644917	2.10772	0.000695372	0.00800904
GO_SOMATIC_RECOMBINATION_OF_IMMUNOGLOBULIN_GENE_SEGMENTS	10	0.644917	2.10772	0.000695372	0.00800904
GO_REGULATION_OF_CYTOSOLIC_CALCIUM_ION_CONCENTRATION	69	0.328855	2.06504	0.000687102	0.00800904
GO_REGULATION_OF_INNATE_IMMUNE_RESPONSE	65	0.33035	2.0553	0.000682621	0.00800904
GO_INNATE_IMMUNE_RESPONSE	150	0.263842	1.9576	0.000702694	0.00801555
GO_CELL_RECOGNITION	30	0.426023	2.09731	0.000729768	0.0082451
GO_MOLECULAR_ADAPTOR_ACTIVITY	18	0.530436	2.15057	0.000737591	0.00825486
GO_POSITIVE_REGULATION_OF_LYMPHOCYTE_DIFFERENTIATION	23	0.474296	2.1369	0.000796474	0.00883056
GO_REGULATION_OF_ADAPTIVE_IMMUNE_RESPONSE	34	0.419207	2.13969	0.000849693	0.00929938
GO_G_PROTEIN_COUPLED_CHEMOATTRACTANT_RECEPTOR_ACTIVITY	14	0.555362	2.08877	0.000854437	0.00929938
GO_POSITIVE_REGULATION_OF_CELL_KILLING	24	0.472834	2.16266	0.000877188	0.00940338
GO_STEROID_METABOLIC_PROCESS	14	-0.490786	-2.28648	0.000879846	0.00940338
GO_COFACTOR_METABOLIC_PROCESS	22	-0.414479	-2.44404	0.000887851	0.00940421
GO_REGULATION_OF_DEFENSE_RESPONSE	118	0.2787	1.9813	0.000935802	0.00982439
GO_POSITIVE_REGULATION_OF_ALPHA_BETA_T_CELL_ACTIVATION	18	0.523064	2.12069	0.000981418	0.0102129
GO_REGULATION_OF_CELL_KILLING	31	0.427306	2.12952	0.00108837	0.0112273
GO_SIGNALING_ADAPTOR_ACTIVITY	11	0.613986	2.07429	0.00110096	0.0112594
GO_MONOCARBOXYLIC_ACID_BINDING	10	-0.572762	-2.21403	0.00115096	0.0116701
GO_HORMONE_METABOLIC_PROCESS	21	-0.390984	-2.22422	0.00121994	0.0122647
GO_REGULATION_OF_B_CELL_MEDIATED_IMMUNITY	13	0.582167	2.11146	0.00123219	0.0122838
GO_POSITIVE_REGULATION_OF_LEUKOCYTE_PROLIFERATION	44	0.379496	2.11176	0.00127905	0.0126447
GO_IMMUNOGLOBULIN_PRODUCTION_INVOLVED_IN_IMMUNOGLOBULIN_MEDIATED_IMMUNE_RESPONSE	14	0.542897	2.04189	0.00129113	0.0126586
GO_CARBOHYDRATE_BINDING	57	0.349894	2.08946	0.0013366	0.0129969
GO_B_CELL_RECEPTOR_SIGNALING_PATHWAY	26	0.45125	2.11215	0.00140447	0.0135459
GO_POSITIVE_REGULATION_OF_ADAPTIVE_IMMUNE_RESPONSE	24	0.460841	2.10781	0.00146731	0.0139765
GO_RESPONSE_TO_ETHANOL	17	0.515286	2.05493	0.00147267	0.0139765
GO_C_C_CHEMOKINE_BINDING	14	0.538119	2.02392	0.00149168	0.0140445
GO_INTERMEDIATE_FILAMENT_CYTOSKELETON	18	-0.427975	-2.29612	0.00156003	0.0145723
GO_NEURON_MIGRATION	14	0.532509	2.00282	0.00159196	0.0146735
GO_REGULATION_OF_VESICLE_MEDIATED_TRANSPORT	52	0.341472	1.97986	0.0015956	0.0146735
GO_PRODUCTION_OF_MOLECULAR_MEDIATOR_OF_IMMUNE_RESPONSE	38	0.388573	2.05288	0.00167416	0.0152776
GO_POSITIVE_REGULATION_OF_B_CELL_MEDIATED_IMMUNITY	10	0.611785	1.99944	0.00177753	0.0160971
GO_POSITIVE_REGULATION_OF_CYTOKINE_BIOSYNTHETIC_PROCESS	22	0.466753	2.05192	0.00181687	0.0163287
GO_PHAGOCYTOSIS	46	0.36198	2.03862	0.00186742	0.0166568
GO_STRUCTURAL_MOLECULE_ACTIVITY	71	-0.196554	-2.07549	0.00198243	0.0175507
GO_OXIDOREDUCTASE_ACTIVITY	42	-0.259461	-2.19173	0.00200034	0.017578
GO_POSITIVE_REGULATION_OF_INTERFERON_GAMMA_PRODUCTION	28	0.430559	2.07525	0.00201711	0.0175951
GO_POSITIVE_REGULATION_OF_HEMOPOIESIS	31	0.412975	2.0581	0.00214438	0.0184341
GO_POSITIVE_REGULATION_OF_LEUKOCYTE_DIFFERENTIATION	31	0.412975	2.0581	0.00214438	0.0184341
GO_REGULATION_OF_CHEMOTAXIS	41	0.366952	1.99011	0.00235989	0.0200759
GO_REGULATION_OF_RESPONSE_TO_STRESS	157	0.241157	1.79973	0.0023692	0.0200759
GO_PLASMA_MEMBRANE_PROTEIN_COMPLEX	78	0.301985	1.9717	0.00252063	0.0212075
GO_REGULATION_OF_HUMORAL_IMMUNE_RESPONSE	20	0.480977	2.0414	0.00255006	0.0212402
GO_POSITIVE_REGULATION_OF_DEFENSE_RESPONSE	78	0.301194	1.96653	0.00256032	0.0212402
GO_ALPHA_BETA_T_CELL_LINEAGE_COMMITMENT	10	0.59744	1.95255	0.0026188	0.0212789
GO_CD4_POSITIVE_OR_CD8_POSITIVE_ALPHA_BETA_T_CELL_LINEAGE_COMMITMENT	10	0.59744	1.95255	0.0026188	0.0212789
GO_T_CELL_LINEAGE_COMMITMENT	10	0.59744	1.95255	0.0026188	0.0212789
GO_B_CELL_ACTIVATION_INVOLVED_IN_IMMUNE_RESPONSE	20	0.479008	2.03304	0.00264539	0.0213488
GO_REGULATION_OF_B_CELL_RECEPTOR_SIGNALING_PATHWAY	13	0.553331	2.00687	0.00296593	0.0236143
GO_PEPTIDYL_TYROSINE_MODIFICATION	44	0.35989	2.00265	0.00294694	0.0236143
GO_POSITIVE_REGULATION_OF_NATURAL_KILLER_CELL_MEDIATED_IMMUNITY	12	0.563288	1.9817	0.00303353	0.0238716
GO_CELL_ACTIVATION_INVOLVED_IN_IMMUNE_RESPONSE	122	0.256181	1.83514	0.00303849	0.0238716
GO_XENOBIOTIC_METABOLIC_PROCESS	12	-0.478513	-2.04764	0.00307128	0.0239705
GO_PLASMA_MEMBRANE_RECEPTOR_COMPLEX	37	0.381467	2.00617	0.00312216	0.0242083
GO_SENSORY_PERCEPTION_OF_PAIN	14	0.509437	1.91604	0.00314926	0.0242599
GO_RECEPTOR_COMPLEX	71	0.302361	1.92251	0.0032441	0.0248292
GO_REGULATION_OF_RESPONSE_TO_EXTERNAL_STIMULUS	122	0.254497	1.82308	0.00330603	0.025141
GO_LOCOMOTION	206	0.223181	1.73202	0.00339239	0.0256334
GO_INFLAMMATORY_RESPONSE	145	0.245877	1.81898	0.00387133	0.0290672
GO_NEGATIVE_REGULATION_OF_CELL_ACTIVATION	48	0.340988	1.94215	0.00419538	0.0311924
GO_SIGNALING_RECEPTOR_BINDING	191	0.229575	1.75794	0.00420696	0.0311924
GO_LEUKOCYTE_MEDIATED_CYTOTOXICITY	33	0.385438	1.96062	0.00430184	0.0316977
GO_POSITIVE_REGULATION_OF_PRODUCTION_OF_MOLECULAR_MEDIATOR_OF_IMMUNE_RESPONSE	13	0.540514	1.96039	0.00441017	0.0322954
GO_CELL_CYCLE_PROCESS	41	0.357792	1.94044	0.00448672	0.0326544
GO_APOPTOTIC_PROCESS	158	0.233946	1.74542	0.0047618	0.0344451
GO_INTERLEUKIN_17_PRODUCTION	12	0.545967	1.92076	0.0049855	0.0358447
GO_TUMOR_NECROSIS_FACTOR_SUPERFAMILY_CYTOKINE_PRODUCTION	33	0.380476	1.93538	0.00513507	0.0365153
GO_CHEMOKINE_BINDING	15	0.505391	1.92895	0.00524418	0.0365153
GO_POSITIVE_REGULATION_OF_B_CELL_ACTIVATION	22	0.436988	1.92106	0.00525602	0.0365153
GO_REGULATION_OF_CIRCADIAN_RHYTHM	10	0.577925	1.88877	0.00526346	0.0365153
GO_CELL_MOTILITY	180	0.227225	1.73042	0.00526279	0.0365153
GO_ISOPRENOID_METABOLIC_PROCESS	10	-0.505609	-1.95445	0.00516286	0.0365153
GO_INTERLEUKIN_4_PRODUCTION	12	0.544498	1.9156	0.00546082	0.0374466
GO_LYMPHOCYTE_COSTIMULATION	22	0.435222	1.9133	0.00544542	0.0374466
GO_T_CELL_MEDIATED_IMMUNITY	20	0.451285	1.91538	0.00570009	0.0388627
GO_HUMORAL_IMMUNE_RESPONSE_MEDIATED_BY_CIRCULATING_IMMUNOGLOBULIN	17	0.475403	1.89588	0.00575236	0.038995
GO_POSITIVE_REGULATION_OF_PEPTIDYL_TYROSINE_PHOSPHORYLATION	25	0.411389	1.90706	0.00578545	0.0389964
GO_MHC_PROTEIN_BINDING	14	0.486576	1.83006	0.00582327	0.0390296
GO_RESPONSE_TO_ALCOHOL	28	0.403866	1.94659	0.0059461	0.0396289
