# Supplementary material for: ZC3H12D upregulation in head and neck squamous cell carcinoma: a potential prognostic biomarker associated with immune infiltration
Source: Braz J Med Biol Res. 2025 Feb 3;58:e14227. doi: 10.1590/1414-431X2024e14227 (PMC11793147; doi:10.1590/1414-431X2024e14227)
Supplement: Supplementary file 1 [file 1414-431X-bjmbr-58-e14227-suppl.zip › 14227_Supplementary Table S4.xlsx]

## Sheet: Sheet1
Table S4. Correlation analysis between ZC3H12D and immune infiltrating cells.
immune	cor	pvalue
B cell_TIMER	0.592337	2.15481e-48
T cell CD4+_TIMER	0.589225	8.76645e-48
T cell CD8+_TIMER	0.61882	7.37527e-54
Neutrophil_TIMER	0.735023	1.44393e-85
Macrophage_TIMER	0.503091	3.03833e-33
Myeloid dendritic cell_TIMER	0.78577	2.3883e-105
B cell naive_CIBERSORT-ABS	0.18626	2.93384e-05
B cell memory_CIBERSORT-ABS	0.257282	5.90148e-09
B cell plasma_CIBERSORT-ABS	0.201365	6.06081e-06
T cell CD8+_CIBERSORT-ABS	0.713754	1.39695e-78
T cell CD4+ naive_CIBERSORT-ABS	-0.231764	1.74039e-07
T cell CD4+ memory resting_CIBERSORT-ABS	0.489526	2.59855e-31
T cell CD4+ memory activated_CIBERSORT-ABS	0.318771	3.35348e-13
T cell follicular helper_CIBERSORT-ABS	0.65851	4.22602e-63
T cell regulatory (Tregs)_CIBERSORT-ABS	0.517971	1.82423e-35
T cell gamma delta_CIBERSORT-ABS	0.147375	0.000983362
NK cell activated_CIBERSORT-ABS	0.305289	3.51188e-12
Monocyte_CIBERSORT-ABS	0.139173	0.00187089
Macrophage M0_CIBERSORT-ABS	0.23941	6.56809e-08
Macrophage M1_CIBERSORT-ABS	0.663544	2.24972e-64
Macrophage M2_CIBERSORT-ABS	0.707338	1.3445e-76
Myeloid dendritic cell resting_CIBERSORT-ABS	0.191302	1.75658e-05
Mast cell activated_CIBERSORT-ABS	0.183043	4.04077e-05
Eosinophil_CIBERSORT-ABS	-0.203103	5.01588e-06
B cell_QUANTISEQ	0.604198	8.8909e-51
Macrophage M1_QUANTISEQ	0.318702	3.39524e-13
Macrophage M2_QUANTISEQ	0.467735	2.20477e-28
Neutrophil_QUANTISEQ	0.186758	2.79041e-05
NK cell_QUANTISEQ	0.190217	1.96389e-05
T cell CD4+ (non-regulatory)_QUANTISEQ	-0.392827	8.70809e-20
T cell CD8+_QUANTISEQ	0.68632	1.8415e-70
T cell regulatory (Tregs)_QUANTISEQ	0.796362	3.61264e-110
uncharacterized cell_QUANTISEQ	-0.651556	2.21692e-61
T cell_MCPCOUNTER	0.444723	1.64316e-25
T cell CD8+_MCPCOUNTER	0.728587	2.20452e-83
cytotoxicity score_MCPCOUNTER	0.422706	5.83709e-23
NK cell_MCPCOUNTER	0.544031	1.24618e-39
B cell_MCPCOUNTER	0.672585	1.0024e-66
Monocyte_MCPCOUNTER	0.615925	3.09484e-53
Macrophage/Monocyte_MCPCOUNTER	0.615925	3.09484e-53
Myeloid dendritic cell_MCPCOUNTER	0.6578	6.36437e-63
Neutrophil_MCPCOUNTER	0.135613	0.00244802
Endothelial cell_MCPCOUNTER	0.280974	1.8056e-10
Cancer associated fibroblast_MCPCOUNTER	0.276128	3.7879e-10
Myeloid dendritic cell activated_XCELL	0.734277	2.60502e-85
B cell_XCELL	0.617594	1.35636e-53
T cell CD4+ memory_XCELL	0.44235	3.15961e-25
T cell CD4+ naive_XCELL	0.504604	1.82666e-33
T cell CD4+ (non-regulatory)_XCELL	0.180458	5.20598e-05
T cell CD8+_XCELL	0.56693	1.32447e-43
T cell CD8+ central memory_XCELL	0.658773	3.63229e-63
T cell CD8+ effector memory_XCELL	0.398487	2.30727e-20
Class-switched memory B cell_XCELL	0.515764	3.95849e-35
Common lymphoid progenitor_XCELL	-0.106855	0.0171722
Common myeloid progenitor_XCELL	0.109959	0.0141811
Myeloid dendritic cell_XCELL	0.648601	1.15606e-60
Endothelial cell_XCELL	0.202657	5.26643e-06
Cancer associated fibroblast_XCELL	0.388263	2.49506e-19
Granulocyte-monocyte progenitor_XCELL	0.190118	1.98378e-05
Hematopoietic stem cell_XCELL	0.309401	1.73754e-12
Macrophage_XCELL	0.487474	5.00749e-31
Macrophage M1_XCELL	0.544796	9.28549e-40
Macrophage M2_XCELL	0.348566	1.20884e-15
Mast cell_XCELL	0.217347	9.99021e-07
B cell memory_XCELL	0.369076	1.74591e-17
Monocyte_XCELL	0.276249	3.71902e-10
B cell naive_XCELL	0.336091	1.37286e-14
Neutrophil_XCELL	-0.217852	9.41587e-07
T cell NK_XCELL	0.134829	0.0025953
Plasmacytoid dendritic cell_XCELL	0.51058	2.38901e-34
B cell plasma_XCELL	0.289224	4.94563e-11
T cell gamma delta_XCELL	0.22943	2.32771e-07
T cell CD4+ Th2_XCELL	0.169317	0.000149093
T cell regulatory (Tregs)_XCELL	0.242731	4.25639e-08
immune score_XCELL	0.732809	8.27909e-85
stroma score_XCELL	0.391521	1.17873e-19
microenvironment score_XCELL	0.751119	2.54994e-91
B cell_EPIC	0.527368	6.31856e-37
Cancer associated fibroblast_EPIC	0.271704	7.35723e-10
T cell CD4+_EPIC	0.223661	4.71434e-07
Endothelial cell_EPIC	0.364971	4.17917e-17
Macrophage_EPIC	0.673233	6.75026e-67
NK cell_EPIC	0.271075	8.07764e-10
uncharacterized cell_EPIC	-0.510309	2.62214e-34
